# Supplementary material for: Implicit bias in safety-aligned large language models: A multi-faceted evaluation of clinical decision-making and health equity
Source: PLoS One. 2026 May 19;21(5):e0348819. doi: 10.1371/journal.pone.0348819 (PMC13186359; doi:10.1371/journal.pone.0348819)
Supplement: S1 File — A replication package containing the analysis scripts and documentation used in this study. Full study materials are available via the public GitHub repository. Available on GitHub at: https://github.com/Luna-naa/LLM_MedBias_Replication. (ZIP) [file pone.0348819.s003.zip]

Archive with 71 entries (50 files):
- LLM_MedBias_Replication-main/
- LLM_MedBias_Replication-main/LICENSE
- LLM_MedBias_Replication-main/requirements.txt
- LLM_MedBias_Replication-main/02_Cross_Lingual_Robustness/
- LLM_MedBias_Replication-main/02_Cross_Lingual_Robustness/stimuli_method.py
- LLM_MedBias_Replication-main/02_Cross_Lingual_Robustness/scripts/
- LLM_MedBias_Replication-main/02_Cross_Lingual_Robustness/scripts/plot_iat_correlation.py
- LLM_MedBias_Replication-main/02_Cross_Lingual_Robustness/scripts/plot_correlation.py
- LLM_MedBias_Replication-main/00_Methodology_Demo/
- LLM_MedBias_Replication-main/00_Methodology_Demo/1_decision_bias_visualization.ipynb
- LLM_MedBias_Replication-main/00_Methodology_Demo/0_methodology_demo.ipynb
- LLM_MedBias_Replication-main/03_Intersectionality_Analysis/
- LLM_MedBias_Replication-main/03_Intersectionality_Analysis/scripts/
- LLM_MedBias_Replication-main/03_Intersectionality_Analysis/scripts/query_intersection_decision.py
- LLM_MedBias_Replication-main/03_Intersectionality_Analysis/scripts/query_intersection_iat.py
- LLM_MedBias_Replication-main/03_Intersectionality_Analysis/scripts/plot_final_results.py
- LLM_MedBias_Replication-main/03_Intersectionality_Analysis/scripts/extract_intersection_decision.py
- LLM_MedBias_Replication-main/03_Intersectionality_Analysis/scripts/extract_intersection_iat.py
- LLM_MedBias_Replication-main/README.md
- LLM_MedBias_Replication-main/01_Main_Experiments/
- LLM_MedBias_Replication-main/01_Main_Experiments/scripts/
- LLM_MedBias_Replication-main/01_Main_Experiments/scripts/visualization/
- LLM_MedBias_Replication-main/01_Main_Experiments/scripts/visualization/plot_iat_results.py
- LLM_MedBias_Replication-main/01_Main_Experiments/scripts/visualization/generate_paradox_figure.py
- LLM_MedBias_Replication-main/01_Main_Experiments/scripts/visualization/plot_model_size.py
- LLM_MedBias_Replication-main/01_Main_Experiments/scripts/visualization/plot_relationship.py
- LLM_MedBias_Replication-main/01_Main_Experiments/scripts/visualization/plot_decision_results.py
- LLM_MedBias_Replication-main/01_Main_Experiments/scripts/visualization/plot_reasoning.py
- LLM_MedBias_Replication-main/01_Main_Experiments/scripts/analysis/
- LLM_MedBias_Replication-main/01_Main_Experiments/scripts/analysis/extract_with_llm.py
- LLM_MedBias_Replication-main/01_Main_Experiments/scripts/data_collection/
- LLM_MedBias_Replication-main/01_Main_Experiments/scripts/data_collection/iat/
- LLM_MedBias_Replication-main/01_Main_Experiments/scripts/data_collection/iat/query-qwen_3-IAT.py
- LLM_MedBias_Replication-main/01_Main_Experiments/scripts/data_collection/iat/query-deepseek_reasoner-IAT.py
- LLM_MedBias_Replication-main/01_Main_Experiments/scripts/data_collection/iat/supplement-IAT.py
- LLM_MedBias_Replication-main/01_Main_Experiments/scripts/data_collection/iat/query-deepseek_chat-IAT.py
- LLM_MedBias_Replication-main/01_Main_Experiments/scripts/data_collection/iat/query-gemini-2.0-flash-IAT.py
- LLM_MedBias_Replication-main/01_Main_Experiments/scripts/data_collection/iat/query-chatgpt_4o-IAT.py
- LLM_MedBias_Replication-main/01_Main_Experiments/scripts/data_collection/gpt4o_paired/
- LLM_MedBias_Replication-main/01_Main_Experiments/scripts/data_collection/gpt4o_paired/plot_final_odds_ratio.py
- LLM_MedBias_Replication-main/01_Main_Experiments/scripts/data_collection/gpt4o_paired/analyze_gpt4o_paired_llm.py
- LLM_MedBias_Replication-main/01_Main_Experiments/scripts/data_collection/gpt4o_paired/plot_gpt4o_relationship.py
- LLM_MedBias_Replication-main/01_Main_Experiments/scripts/data_collection/decision/
- LLM_MedBias_Replication-main/01_Main_Experiments/scripts/data_collection/decision/query-deepseek_chat.py
- LLM_MedBias_Replication-main/01_Main_Experiments/scripts/data_collection/decision/query-chatgpt_4o.py
- LLM_MedBias_Replication-main/01_Main_Experiments/scripts/data_collection/decision/query-qwen_3.py
- LLM_MedBias_Replication-main/01_Main_Experiments/scripts/data_collection/decision/query-deepseek_reasoner.py
- LLM_MedBias_Replication-main/01_Main_Experiments/scripts/data_collection/decision/query-gemini-2.0-flash.py
- LLM_MedBias_Replication-main/01_Main_Experiments/scripts/data_collection/paired/
- LLM_MedBias_Replication-main/01_Main_Experiments/scripts/data_collection/paired/extract_paired_data.py
- LLM_MedBias_Replication-main/01_Main_Experiments/scripts/data_collection/paired/README.md
- LLM_MedBias_Replication-main/01_Main_Experiments/scripts/data_collection/paired/query-paired-deepseek_chat.py
- LLM_MedBias_Replication-main/04_Realworld_Clinical_Cases/
- LLM_MedBias_Replication-main/04_Realworld_Clinical_Cases/scripts/
- LLM_MedBias_Replication-main/04_Realworld_Clinical_Cases/scripts/visualize_multidim.py
- LLM_MedBias_Replication-main/04_Realworld_Clinical_Cases/scripts/query_mimic_multidim.py
- LLM_MedBias_Replication-main/05_Debiasing_Interventions/
- LLM_MedBias_Replication-main/05_Debiasing_Interventions/scripts/
- LLM_MedBias_Replication-main/05_Debiasing_Interventions/scripts/visualize_results.py
- LLM_MedBias_Replication-main/05_Debiasing_Interventions/scripts/extract_iat_results.py
- LLM_MedBias_Replication-main/05_Debiasing_Interventions/scripts/query_iat_reviewer_agent_v3.py
- LLM_MedBias_Replication-main/05_Debiasing_Interventions/scripts/plot_debiasing_summary.py
- LLM_MedBias_Replication-main/05_Debiasing_Interventions/scripts/query_iat_debiasing.py
- LLM_MedBias_Replication-main/05_Debiasing_Interventions/scripts/extract_iat_reviewer_results_v2.py
- LLM_MedBias_Replication-main/.gitignore
- LLM_MedBias_Replication-main/06_Bias_Coherence_Analysis/
- LLM_MedBias_Replication-main/06_Bias_Coherence_Analysis/scripts/
- LLM_MedBias_Replication-main/06_Bias_Coherence_Analysis/scripts/query_pairing_full.py
- LLM_MedBias_Replication-main/06_Bias_Coherence_Analysis/scripts/plot_bias_coherence.py
- LLM_MedBias_Replication-main/06_Bias_Coherence_Analysis/scripts/plot_results.py
- LLM_MedBias_Replication-main/README_Data_Access.md
