# Supplementary material for: Implicit bias in safety-aligned large language models: A multi-faceted evaluation of clinical decision-making and health equity
Source: PLoS One. 2026 May 19;21(5):e0348819. doi: 10.1371/journal.pone.0348819 (PMC13186359; doi:10.1371/journal.pone.0348819)
Supplement: S1 File — A replication package containing the analysis scripts and documentation used in this study. Full study materials are available via the public GitHub repository. Available on GitHub at: https://github.com/Luna-naa/LLM_MedBias_Replication. (ZIP) [file pone.0348819.s003.zip › LLM_MedBias_Replication-main/requirements.txt]

pandas>=1.5.0
numpy>=1.23.0
matplotlib>=3.6.0
seaborn>=0.12.0
scipy>=1.9.0
scikit-learn>=1.1.0
openai>=1.0.0
python-dotenv>=1.0.0
requests>=2.28.0
tqdm>=4.64.0
jupyter>=1.0.0
statsmodels>=0.14.0
