# Supplementary material for: Implicit bias in safety-aligned large language models: A multi-faceted evaluation of clinical decision-making and health equity
Source: PLoS One. 2026 May 19;21(5):e0348819. doi: 10.1371/journal.pone.0348819 (PMC13186359; doi:10.1371/journal.pone.0348819)
Supplement: S1 File — A replication package containing the analysis scripts and documentation used in this study. Full study materials are available via the public GitHub repository. Available on GitHub at: https://github.com/Luna-naa/LLM_MedBias_Replication. (ZIP) [file pone.0348819.s003.zip › LLM_MedBias_Replication-main/02_Cross_Lingual_Robustness/scripts/plot_iat_correlation.py]

import matplotlib.pyplot as plt
import numpy as np
import pandas as pd
import seaborn as sns
from scipy import stats
import subprocess

import os

# Configuration
WORKSPACE = os.path.dirname(os.path.dirname(os.path.abspath(__file__)))
AGG_FILE = os.path.join(WORKSPACE, "../01_Main_Experiments/data/iat_results/aggregated/iat_responses_with_scores.csv")
CH_DIR = os.path.join(WORKSPACE, "data/iat_results_chinese")
OUTPUT_SVG = os.path.join(WORKSPACE, "../figures/s2_iat_correlation.pdf")

import pandas as pd
agg_df = pd.read_csv(AGG_FILE)


en_gpt4o = {}
en_ds = {}
for model, dict_ref in [('chatgpt_4o-IAT', en_gpt4o), ('deepseek_chat-IAT', en_ds)]:
    for ds in agg_df[agg_df['model'] == model]['dataset'].unique():
        subset = agg_df[(agg_df['model'] == model) & (agg_df['dataset'] == ds)]
        if len(subset) > 0:
            dict_ref[ds] = {'mean': subset['IAT'].mean(), 'n': len(subset)}

cn_data = {}
result = subprocess.run(['python', 'stimuli_method.py'], capture_output=True, text=True, cwd=WORKSPACE)
output = result.stdout

datasets_list = []
for line in output.split('\n'):
    if '|' in line and not line.startswith('='):
        parts = [p.strip() for p in line.split('|')]
        if len(parts) >= 7 and parts[0].strip():
            ds_name = parts[0].strip()
            try:
                en_g = float(parts[1].strip()) if parts[1].strip() != 'N/A' else None
                cn_g = float(parts[2].strip()) if parts[2].strip() != 'N/A' else None
                en_d = float(parts[4].strip()) if parts[4].strip() != 'N/A' else None
                cn_d = float(parts[5].strip()) if parts[5].strip() != 'N/A' else None
                if ds_name not in ['Dataset', 'treatment']:
                    datasets_list.append(ds_name)
                    cn_data[ds_name] = {'en_gpt4o': en_g, 'cn_gpt4o': cn_g, 'en_ds': en_d, 'cn_ds': cn_d}
            except:
                pass

datasets_plot = [d for d in datasets_list if d in en_gpt4o and d in cn_data]

en_vals_gpt = [en_gpt4o[d]['mean'] for d in datasets_plot]
cn_vals_gpt = [cn_data[d]['cn_gpt4o'] for d in datasets_plot]
en_vals_ds = [en_ds[d]['mean'] for d in datasets_plot]
cn_vals_ds = [cn_data[d]['cn_ds'] for d in datasets_plot]

r_gpt, p_gpt = stats.pearsonr(en_vals_gpt, cn_vals_gpt)
r_ds, p_ds = stats.pearsonr(en_vals_ds, cn_vals_ds)

print(f"GPT-4o: r={r_gpt:.4f}, p={p_gpt:.4f}")
print(f"DeepSeek: r={r_ds:.4f}, p={p_ds:.4f}")

sns.set_theme(style="whitegrid")
plt.rcParams.update({
    "font.family": "Arial",
    "font.size": 10,
    "axes.titlesize": 11,
    "axes.labelsize": 10,
    "xtick.labelsize": 9,
    "ytick.labelsize": 9,
    "figure.dpi": 300,
})

fig, axes = plt.subplots(1, 2, figsize=(7, 3.5))

ax1 = axes[0]
ax1.scatter(en_vals_ds, cn_vals_ds, c='#4ECDC4', alpha=0.7, s=50, edgecolors='white', linewidth=0.5)
slope_ds, intercept_ds, _, _, _ = stats.linregress(en_vals_ds, cn_vals_ds)
x_line = np.linspace(-0.1, 1.1, 100)
ax1.plot(x_line, x_line, 'k--', alpha=0.3, linewidth=0.8, label='y=x')
ax1.plot(x_line, slope_ds * x_line + intercept_ds, '#4ECDC4', linewidth=1.5, alpha=0.8)
ax1.set_xlabel('English Word Association Bias', fontsize=10)
ax1.set_ylabel('Chinese Word Association Bias', fontsize=10)
ax1.set_title(f'DeepSeek-V3 (r={r_ds:.2f})', fontsize=11, fontweight='bold')
ax1.legend(loc='lower right', fontsize=8)
ax1.set_xlim(-0.1, 1.1)
ax1.set_ylim(-0.1, 1.1)

ax2 = axes[1]
ax2.scatter(en_vals_gpt, cn_vals_gpt, c='#FF6B6B', alpha=0.7, s=50, edgecolors='white', linewidth=0.5)
slope_gpt, intercept_gpt, _, _, _ = stats.linregress(en_vals_gpt, cn_vals_gpt)
x_line = np.linspace(-0.1, 1.1, 100)
ax2.plot(x_line, x_line, 'k--', alpha=0.3, linewidth=0.8, label='y=x')
ax2.plot(x_line, slope_gpt * x_line + intercept_gpt, '#FF6B6B', linewidth=1.5, alpha=0.8)
ax2.set_xlabel('English Word Association Bias', fontsize=10)
ax2.set_ylabel('Chinese Word Association Bias', fontsize=10)
ax2.set_title(f'GPT-4o (r={r_gpt:.2f})', fontsize=11, fontweight='bold')
ax2.legend(loc='lower right', fontsize=8)
ax2.set_xlim(-0.1, 1.1)
ax2.set_ylim(-0.1, 1.1)

fig.suptitle('English vs Chinese IAT D-score Correlation', fontsize=11, fontweight='bold', y=1.02)

plt.tight_layout()
plt.savefig(OUTPUT_SVG, format='pdf', bbox_inches='tight')
plt.close()

print(f"Saved: {OUTPUT_SVG}")
