# Supplementary material for: Implicit bias in safety-aligned large language models: A multi-faceted evaluation of clinical decision-making and health equity
Source: PLoS One. 2026 May 19;21(5):e0348819. doi: 10.1371/journal.pone.0348819 (PMC13186359; doi:10.1371/journal.pone.0348819)
Supplement: S1 File — A replication package containing the analysis scripts and documentation used in this study. Full study materials are available via the public GitHub repository. Available on GitHub at: https://github.com/Luna-naa/LLM_MedBias_Replication. (ZIP) [file pone.0348819.s003.zip › LLM_MedBias_Replication-main/02_Cross_Lingual_Robustness/scripts/plot_correlation.py]

import matplotlib.pyplot as plt
import numpy as np
import pandas as pd
import seaborn as sns
from scipy import stats

WORKSPACE = ".."
OUTPUT_SVG = f"{WORKSPACE}/figures/s2_iat_correlation.pdf"

def compute_dscore(df, score_col):
    return df.groupby('dataset')[score_col].mean()

df_ds = pd.read_csv(f"{WORKSPACE}/data/trial_scatter_deepseek.csv")
df_gpt = pd.read_csv(f"{WORKSPACE}/data/trial_scatter_gpt4o.csv")

dscores_ds = compute_dscore(df_ds, 'score_en')
dscores_cn_ds = compute_dscore(df_ds, 'score_cn')
dscores_gpt = compute_dscore(df_gpt, 'score_en')
dscores_cn_gpt = compute_dscore(df_gpt, 'score_cn')

common_datasets = sorted(set(dscores_ds.index) & set(dscores_cn_ds.index) &
                         set(dscores_gpt.index) & set(dscores_cn_gpt.index))

en_ds = dscores_ds.loc[common_datasets].values
cn_ds = dscores_cn_ds.loc[common_datasets].values
en_gpt = dscores_gpt.loc[common_datasets].values
cn_gpt = dscores_cn_gpt.loc[common_datasets].values

r_ds, p_ds = stats.pearsonr(en_ds, cn_ds)
r_gpt, p_gpt = stats.pearsonr(en_gpt, cn_gpt)

print(f"DeepSeek-V3: r={r_ds:.4f}, p={p_ds:.4f}")
print(f"GPT-4o: r={r_gpt:.4f}, p={p_gpt:.4f}")

sns.set_theme(style="whitegrid")
plt.rcParams.update({
    "font.family": "Arial",
    "font.size": 10,
    "axes.titlesize": 11,
    "axes.labelsize": 10,
    "xtick.labelsize": 9,
    "ytick.labelsize": 9,
    "figure.dpi": 300,
})

fig, axes = plt.subplots(1, 2, figsize=(7, 3.5))

ax1 = axes[0]
ax1.scatter(en_ds, cn_ds, c='#4ECDC4', alpha=0.7, s=50, edgecolors='white', linewidth=0.5)

slope_ds, intercept_ds, _, _, _ = stats.linregress(en_ds, cn_ds)
x_line = np.linspace(min(en_ds.min(), cn_ds.min()), max(en_ds.max(), cn_ds.max()), 100)
ax1.plot(x_line, x_line, 'k--', alpha=0.3, linewidth=0.8, label='y=x')
ax1.plot(x_line, slope_ds * x_line + intercept_ds, '#4ECDC4', linewidth=1.5, alpha=0.8)

ax1.set_xlabel('English D-score', fontsize=10)
ax1.set_ylabel('Chinese D-score', fontsize=10)
ax1.set_title(f'DeepSeek-V3 (r={r_ds:.2f})', fontsize=11, fontweight='bold')
ax1.legend(loc='lower right', fontsize=8)

ax2 = axes[1]
ax2.scatter(en_gpt, cn_gpt, c='#FF6B6B', alpha=0.7, s=50, edgecolors='white', linewidth=0.5)

slope_gpt, intercept_gpt, _, _, _ = stats.linregress(en_gpt, cn_gpt)
x_line = np.linspace(min(en_gpt.min(), cn_gpt.min()), max(en_gpt.max(), cn_gpt.max()), 100)
ax2.plot(x_line, x_line, 'k--', alpha=0.3, linewidth=0.8, label='y=x')
ax2.plot(x_line, slope_gpt * x_line + intercept_gpt, '#FF6B6B', linewidth=1.5, alpha=0.8)

ax2.set_xlabel('English D-score', fontsize=10)
ax2.set_ylabel('Chinese D-score', fontsize=10)
ax2.set_title(f'GPT-4o (r={r_gpt:.2f})', fontsize=11, fontweight='bold')
ax2.legend(loc='lower right', fontsize=8)

fig.suptitle('English vs Chinese IAT D-score Correlation', fontsize=11, fontweight='bold', y=1.02)

plt.tight_layout()
plt.savefig(OUTPUT_SVG, format='pdf', bbox_inches='tight')
plt.close()

print(f"Saved: {OUTPUT_SVG}")
