# Supplementary material for: Implicit bias in safety-aligned large language models: A multi-faceted evaluation of clinical decision-making and health equity
Source: PLoS One. 2026 May 19;21(5):e0348819. doi: 10.1371/journal.pone.0348819 (PMC13186359; doi:10.1371/journal.pone.0348819)
Supplement: S1 File — A replication package containing the analysis scripts and documentation used in this study. Full study materials are available via the public GitHub repository. Available on GitHub at: https://github.com/Luna-naa/LLM_MedBias_Replication. (ZIP) [file pone.0348819.s003.zip › LLM_MedBias_Replication-main/00_Methodology_Demo/1_decision_bias_visualization.ipynb]

# %% [markdown]
# LLM Decision Bias Patterns Visualization

This notebook creates a FacetGrid visualization showing decision bias patterns across different LLM models and datasets.

# %% [code]
import pandas as pd
import numpy as np
import matplotlib.pyplot as plt
import seaborn as sns
import ast
from pathlib import Path

# Set style for better plots
plt.style.use('default')
sns.set_palette("husl")

# Load the extracted associations data
data_path = Path('../data/decision_associations.csv')
df = pd.read_csv(data_path)

print(f"Loaded {len(df)} total samples")
print(f"Columns: {list(df.columns)}")

# Display first few rows
df.head()

# %% [code]
# Function to convert bias mode to decision value
def bias_to_decision(bias_mode):
    """
    Convert bias mode to decision value:
    - AN-BP: 1.0 (A-negative, B-positive)
    - AP-BN: -1.0 (A-positive, B-negative)
    - None/rare modes: excluded
    """
    if bias_mode == 'AN-BP':
        return 1.0
    elif bias_mode == 'AP-BN':
        return -1.0
    else:
        return None  # Exclude None and rare modes

# Extract bias_mode from associations column
def extract_bias_mode(associations_str):
    try:
        associations_dict = ast.literal_eval(associations_str)
        return associations_dict.get('bias_mode', 'None')
    except:
        return 'None'

# Apply extraction
df['bias_mode'] = df['associations'].apply(extract_bias_mode)

# Apply conversion
df['decision'] = df['bias_mode'].apply(bias_to_decision)

# Filter out excluded modes
df_clean = df.dropna(subset=['decision']).copy()

print(f"Original samples: {len(df)}")
print(f"Cleaned samples (AN-BP/AP-BN only): {len(df_clean)}")
print(".1f")

# Check distribution
print("\nDecision distribution:")
print(df_clean['decision'].value_counts())

# %% [code]
# Define dataset categories and colors for visualization (matching original analysis_deepseek_chat-decision.ipynb)
data = {
    "medical quality": "gender",
    "sexuality": "gender",
    "medical specialty": "gender",
    "medical power": "gender",
    "diagnosis": "gender",
    "disability": "health",
    "weight": "health",
    "age": "health",
    "eating": "health",
    "mental illness": "health",
    "infectious disease stigma": "health",
    "medical system": "healthcare",
    "psychotherapy": "healthcare",
    "medication": "healthcare",
    "patient race": "race",
    "physician race": "race",
    "skintone": "race",
    "asian": "race",
    "buddhism": "religion",
    "islam": "religion",
    "judaism": "religion",
    "education": "socioeconomic status",
    "health insurance": "socioeconomic status",
    "occupation": "socioeconomic status"
}

category_colors = {
    'gender': '#1f77b4',
    'health': '#2ca02c',
    'healthcare': '#ff7f0e',
    'race': '#d62728',
    'religion': '#9467bd',
    'socioeconomic status': '#8c564b'
}

dataset_colors = {
    dataset: category_colors[category]
    for dataset, category in data.items()
}

# Add category column
df_clean['category'] = df_clean['dataset'].map(data)

print("Dataset categories and colors loaded (matching original analysis_deepseek_chat-decision.ipynb)")
print(f"Total datasets: {len(dataset_colors)}")
print(f"Total categories: {len(category_colors)}")

# %% [code]
# Define ordering for models and datasets in plots (matching original analysis_deepseek_chat-decision.ipynb)
# Models ordered by size/capability (smaller to larger)
model_order = [
    'chatgpt_4o-decision',
    'gemini-2.0-flash-decision',
    'deepseek_chat-decision',
    'deepseek_reasoner-decision',
    'qwen3-0.6b-decision',
    'qwen3-1.7b-decision',
    'qwen3-4b-decision',
    'qwen3-8b-decision',
    'qwen3-14b-decision',
    'qwen3-32b-decision'
]

# Datasets ordered as in original notebook
dataset_order = [
    'skintone',
    'patient race',
    'physician race',
    'asian',
    'islam',
    'judaism',
    'buddhism',
    'sexuality',
    'medical specialty',
    'medical quality',
    'medical power',
    'diagnosis',
    'mental illness',
    'infectious disease stigma',
    'disability',
    'weight',
    'age',
    'eating',
    'education',
    'occupation',
    'health insurance',
    'medical system',
    'psychotherapy',
    'medication'
]

print("Model order:", model_order)
print("\nDataset order:")
for i, dataset in enumerate(dataset_order):
    category = data.get(dataset, 'unknown')
    print(f"  {i+1:2d}. {dataset} ({category})")

# %% [code]
# Create FacetGrid visualization showing decision patterns across all models and datasets
plt.figure(figsize=(16, 12))

# Prepare data for FacetGrid - ensure proper ordering
df_plot = df_clean.copy()
df_plot['model'] = pd.Categorical(df_plot['model'], categories=model_order, ordered=True)
df_plot['dataset'] = pd.Categorical(df_plot['dataset'], categories=dataset_order, ordered=True)

# Create FacetGrid (similar to original analysis_deepseek_chat-decision.ipynb)
g = sns.FacetGrid(df_plot, col='model', col_wrap=2, height=3, aspect=1.5, col_order=model_order)

# Map pointplot with dataset colors (matching original)
g.map_dataframe(sns.pointplot, x='dataset', y='decision', palette=dataset_colors, estimator=np.mean, errorbar='ci', hue='dataset')

# Customize the plot (matching original styling)
g.set_xticklabels(rotation=45)
g.set_titles(col_template="{col_name}")
g.set_axis_labels("Dataset", "Decision")
g.set(ylim=(-1.2, 1.2))

# Add horizontal reference lines
for ax in g.axes.flat:
    ax.axhline(y=0, color='black', linestyle='--', alpha=0.5, linewidth=0.8)

# Adjust layout
plt.tight_layout()
plt.suptitle('LLM Decision Bias Patterns Across Models and Datasets', fontsize=14, y=1.02)

plt.show()

print("FacetGrid visualization complete!")
print(f"Showing {len(model_order)} models × {len(dataset_order)} datasets = {len(model_order) * len(dataset_order)} total combinations")
print("Decision values: 1.0 (AN-BP bias) to -1.0 (AP-BN bias)")

# %% [code]
