# Supplementary material for: Implicit bias in safety-aligned large language models: A multi-faceted evaluation of clinical decision-making and health equity
Source: PLoS One. 2026 May 19;21(5):e0348819. doi: 10.1371/journal.pone.0348819 (PMC13186359; doi:10.1371/journal.pone.0348819)
Supplement: S1 File — A replication package containing the analysis scripts and documentation used in this study. Full study materials are available via the public GitHub repository. Available on GitHub at: https://github.com/Luna-naa/LLM_MedBias_Replication. (ZIP) [file pone.0348819.s003.zip › LLM_MedBias_Replication-main/03_Intersectionality_Analysis/scripts/plot_final_results.py]

import matplotlib.pyplot as plt
import seaborn as sns
import pandas as pd
import numpy as np

sns.set_theme(style="whitegrid")
plt.rcParams.update({
    "axes.titlesize": 14,
    "axes.labelsize": 13,
    "axes.edgecolor": "#cccccc",
    "axes.linewidth": 1.0,
    "figure.dpi": 300,
    "xtick.labelsize": 12,
    "ytick.labelsize": 12,
})

DATA_DIR = "../data"

df = pd.read_csv(f"{DATA_DIR}/iat_extracted_results.csv")

def standardize_d(row):
    a = str(row['A']).lower()
    if 'black' in a:
        return -row['iat_score']
    if 'female' in a or 'woman' in a:
        return -row['iat_score']
    if 'old' in a:
        return -row['iat_score']
    return row['iat_score']

df['D_std'] = df.apply(standardize_d, axis=1)

summary = df[df['valid']==True].groupby(['model','identity_pair']).agg({
    'D_std': ['mean', 'std', 'count']
}).reset_index()
summary.columns = ['model', 'identity_pair', 'D_mean', 'D_std', 'n']
summary['D_se'] = summary['D_std'] / np.sqrt(summary['n'])

MODEL_NAMES = {'deepseek-v3': 'DeepSeek V3', 'gpt-4o': 'GPT-4o'}
COLORS = {'deepseek-v3': '#2ecc71', 'gpt-4o': '#3498db'}

group1_pairs = ['white_black', 'man_woman', 'white_female_black_man', 'white_male_black_female']
group1_labels = {
    'white_black': 'White vs Black',
    'man_woman': 'Man vs Woman',
    'white_female_black_man': 'White Female\nvs Black Man',
    'white_male_black_female': 'White Male\nvs Black Female',
}

group2_pairs = ['white_black', 'young_old', 'white_young_black_old', 'white_old_black_young']
group2_labels = {
    'white_black': 'White vs Black',
    'young_old': 'Young vs Old',
    'white_young_black_old': 'White Young\nvs Black Old',
    'white_old_black_young': 'White Old\nvs Black Young',
}

fig, axes = plt.subplots(1, 2, figsize=(12, 5))

for ax, pairs, labels, title in zip(axes,
    [group1_pairs, group2_pairs],
    [group1_labels, group2_labels],
    ['Race + Gender', 'Race + Age']):

    x = np.arange(len(pairs))
    width = 0.35

    for i, model in enumerate(['deepseek-v3', 'gpt-4o']):
        model_data = summary[summary['model'] == model]
        y = []
        yerr = []
        for pair in pairs:
            row = model_data[model_data['identity_pair'] == pair]
            if len(row) > 0:
                y.append(row['D_mean'].values[0] * 100)
                yerr.append(row['D_se'].values[0] * 100)
            else:
                y.append(0)
                yerr.append(0)

        offset = -0.2 if model == 'deepseek-v3' else 0.2
        ax.bar(x + offset, y, yerr=yerr, width=0.35,
               label=MODEL_NAMES[model], color=COLORS[model],
               edgecolor='white', linewidth=0.8, capsize=3)

    ax.axhline(y=0, color='gray', linestyle='--', linewidth=0.8)
    ax.set_ylabel('Word Association Bias (%)', fontsize=13)
    ax.set_xlabel('Identity Pair', fontsize=13)
    ax.set_title(f'Intersectionality: {title}', fontsize=14, fontweight='bold')
    ax.set_xticks(x)
    ax.set_xticklabels([labels[p] for p in pairs], fontsize=12)

    for spine in ax.spines.values():
        spine.set_edgecolor('#cccccc')
        spine.set_linewidth(1.0)

    ax.legend(loc='upper right', frameon=True, fontsize=11)
    ax.set_ylim(-100, 120)

plt.tight_layout()
plt.savefig("../../figures/s3_intersectionality.pdf", format='pdf', bbox_inches='tight')
plt.savefig("../../figures/s3_intersectionality.png", dpi=300, bbox_inches='tight')
plt.close()

print("Figure saved!")

print("\n=== Group 1: Race + Gender ===")
for _, row in summary[summary['identity_pair'].isin(group1_pairs)].iterrows():
    print(f"{row['model']} {row['identity_pair']}: D={row['D_mean']:.3f} (n={row['n']})")

print("\n=== Group 2: Race + Age ===")
for _, row in summary[summary['identity_pair'].isin(group2_pairs)].iterrows():
    print(f"{row['model']} {row['identity_pair']}: D={row['D_mean']:.3f} (n={row['n']})")
