# Supplementary material for: Implicit bias in safety-aligned large language models: A multi-faceted evaluation of clinical decision-making and health equity
Source: PLoS One. 2026 May 19;21(5):e0348819. doi: 10.1371/journal.pone.0348819 (PMC13186359; doi:10.1371/journal.pone.0348819)
Supplement: S1 File — A replication package containing the analysis scripts and documentation used in this study. Full study materials are available via the public GitHub repository. Available on GitHub at: https://github.com/Luna-naa/LLM_MedBias_Replication. (ZIP) [file pone.0348819.s003.zip › LLM_MedBias_Replication-main/README.md]

# LLM_MedBias_Replication

This repository contains the complete data and codebase for the manuscript: **"Implicit bias in safety-aligned large language models: A multi-faceted evaluation of clinical decision-making and health equity."**

## Repository Structure

To ensure clarity and reproducibility, the code is logically organized into the following modules, combining both the initial baseline experiments and the extensive supplementary validation experiments:

- `00_Methodology_Demo/`: Simplified Jupyter Notebooks demonstrating the core logic of the LLM Word Association Test and Clinical Decision evaluation.
- `01_Main_Experiments/`: The complete codebase for the main text results. Includes data collection scripts (for 7 open-source models and ChatGPT-4o), analysis scripts for extracting odds ratios and effect sizes, and visualization scripts.
- `02_Cross_Lingual_Robustness/`: Code and data for the cross-lingual (Chinese) robustness validation.
- `03_Intersectionality_Analysis/`: Scripts and datasets examining the compounding bias effects on composite identities (e.g., "Black Female").
- `04_Realworld_Clinical_Cases/`: Validation experiments using real-world clinical case reports extracted from the MIMIC-IV database.
- `05_Debiasing_Interventions/`: Implementations of debiasing mechanisms, including direct instruction prompting and autonomous "Reviewer Agent" evaluations.
- `06_Bias_Coherence_Analysis/`: Deep-level bias analysis utilizing token log-probabilities (Perplexity) to measure cognitive distance.
- `figures/`: Contains all high-resolution core figures (PDF format) generated across all experiments, including main text figures and supplementary (S1-S6) figures.

## Installation & Setup

1. **Clone the repository**:
   ```bash
   git clone <repository_url>
   cd LLM_MedBias_Replication
   ```

2. **Install Dependencies**:
   It is recommended to use a virtual environment (e.g., conda or venv).
   ```bash
   pip install -r requirements.txt
   ```

3. **API Keys Configuration**:
   If you wish to re-run the data collection scripts, create a `.env` file in the root directory (or set environment variables):
   ```env
   OPENAI_API_KEY=your_openai_key_here
   DEEPSEEK_API_KEY=your_deepseek_key_here
   GEMINI_API_KEY=your_gemini_key_here
   QWEN_API_KEY=your_qwen_key_here
   ```

## Usage

- **Data Exploration**: Start with the Jupyter Notebooks in `00_Methodology_Demo/` to understand the fundamental methodology and visual representations.
- **Reproducing Figures**: Navigate to the `scripts/` or `visualization/` folders within each module. Run the Python scripts to parse the provided `.csv` data and generate figures.
- **Re-running Model Queries**: You can execute the `query_*.py` scripts located in the respective `data_collection/` directories. Note that this requires valid API keys and may incur costs.

## License

This project is licensed under the MIT License. See the `LICENSE` file for details.
