# Supplementary material for: Implicit bias in safety-aligned large language models: A multi-faceted evaluation of clinical decision-making and health equity
Source: PLoS One. 2026 May 19;21(5):e0348819. doi: 10.1371/journal.pone.0348819 (PMC13186359; doi:10.1371/journal.pone.0348819)
Supplement: S1 File — A replication package containing the analysis scripts and documentation used in this study. Full study materials are available via the public GitHub repository. Available on GitHub at: https://github.com/Luna-naa/LLM_MedBias_Replication. (ZIP) [file pone.0348819.s003.zip › LLM_MedBias_Replication-main/01_Main_Experiments/scripts/visualization/plot_model_size.py]

#!/usr/bin/env python
# coding: utf-8

# # Model Size Bias Visualization
# Explore how overall bias magnitudes vary as we move from smaller to larger LLMs across IAT and decision tasks.

# ## 1. Import Dependencies
# Load plotting and data wrangling utilities and establish the shared visual theme.

# In[1]:


from pathlib import Path

import matplotlib.pyplot as plt
from matplotlib import transforms
import numpy as np
import pandas as pd
import seaborn as sns

try:
    FIGURES_DIR = Path(__file__).resolve().parent
except NameError:
    FIGURES_DIR = Path("../../../../figures")
ROOT_DIR = Path("/Users/ivvii/Desktop/MIAT 2")
IAT_RESULTS_PATH = ROOT_DIR / "data/iat_results" / "aggregated" / "iat_responses_with_scores.csv"
DECISION_RESULTS_PATH = ROOT_DIR / "data/decision_results" / "aggregated" / "decision_responses_with_scores.csv"
FIG_OUTPUT_DIR = FIGURES_DIR

sns.set_theme(style="whitegrid")
plt.rcParams.update({
    "figure.dpi": 150,
    "axes.titlesize": 14,
    "axes.labelsize": 12,
    "xtick.labelsize": 10,
    "ytick.labelsize": 10,
})


# ## 2. Load aggregated bias scores
# Read previously exported response-level tables and summarise bias per model.

# In[2]:


iat_responses = pd.read_csv(IAT_RESULTS_PATH)
decision_responses = pd.read_csv(DECISION_RESULTS_PATH)

print(
    f"Loaded {len(iat_responses):,} IAT rows with columns: {list(iat_responses.columns)}"
)
print(
    f"Loaded {len(decision_responses):,} decision rows with columns: {list(decision_responses.columns)}"
)


# ## 3. Define model metadata
# Unify display names, size ordering, and helper utilities shared across both plots.

# In[3]:


MODEL_DISPLAY_NAMES = {
    "chatgpt_4o": "ChatGPT-4o",
    "gemini-2.0-flash": "Gemini-2.0-Flash",
    "deepseek_chat": "DeepSeek-Chat",
    "qwen3-0.6b": "Qwen3-0.6B",
    "qwen3-1.7b": "Qwen3-1.7B",
    "qwen3-4b": "Qwen3-4B",
    "qwen3-8b": "Qwen3-8B",
    "qwen3-14b": "Qwen3-14B",
    "qwen3-32b": "Qwen3-32B",
}

EXCLUDED_MODELS = {"deepseek_reasoner"}

MODEL_SIZE_ORDER = [
    "qwen3-0.6b",
    "qwen3-1.7b",
    "qwen3-4b",
    "qwen3-8b",
    "qwen3-14b",
    "qwen3-32b",
    "deepseek_chat",
    "gemini-2.0-flash",
    "chatgpt_4o",
]

# Prop. is Proprietary
MODEL_SIZE_LABELS = {
    "qwen3-0.6b": "0.6B",
    "qwen3-1.7b": "1.7B",
    "qwen3-4b": "4B",
    "qwen3-8b": "8B",
    "qwen3-14b": "14B",
    "qwen3-32b": "32B",
    "deepseek_chat": "67B*",
    "gemini-2.0-flash": "Prop.",
    "chatgpt_4o": "Prop.",
}

MODEL_SIZE_RANK = {model: idx for idx, model in enumerate(MODEL_SIZE_ORDER, start=1)}


def normalize_model_id(model_id: str) -> str:
    if model_id.endswith("-IAT"):
        return model_id[: -len("-IAT")]
    if model_id.endswith("-decision"):
        return model_id[: -len("-decision")]
    return model_id


def attach_model_metadata(df: pd.DataFrame, model_column: str) -> pd.DataFrame:
    enriched = df.copy()
    enriched["model_base"] = enriched[model_column].apply(normalize_model_id)
    enriched = enriched[~enriched["model_base"].isin(EXCLUDED_MODELS)]
    enriched["model_display"] = enriched["model_base"].map(MODEL_DISPLAY_NAMES)
    enriched["model_size_rank"] = enriched["model_base"].map(MODEL_SIZE_RANK)
    enriched["model_size_label"] = enriched["model_base"].map(MODEL_SIZE_LABELS)

    missing = enriched["model_base"][enriched["model_display"].isna()].unique()
    if len(missing):
        raise ValueError(f"Missing display names for: {missing}")

    return enriched


# ## 4. Summarise mean bias per model
# Collapse response-level tables to model-level means with 95% confidence intervals.

# In[4]:


def summarise_bias(df: pd.DataFrame, value_column: str, model_column: str) -> pd.DataFrame:
    enriched = attach_model_metadata(df, model_column=model_column)
    valid = enriched.dropna(subset=[value_column, "model_display"])

    summary = (
        valid.groupby("model_base", observed=True)[value_column]
        .agg(mean_bias="mean", n="count", std="std")
        .reset_index()
    )
    summary["se"] = summary["std"] / np.sqrt(summary["n"])
    summary["ci"] = 1.96 * summary["se"]
    summary["model_display"] = summary["model_base"].map(MODEL_DISPLAY_NAMES)
    summary["model_size_rank"] = summary["model_base"].map(MODEL_SIZE_RANK)
    summary["model_size_label"] = summary["model_base"].map(MODEL_SIZE_LABELS)

    summary = summary.sort_values("model_size_rank").reset_index(drop=True)
    return summary


iat_summary = summarise_bias(iat_responses, value_column="IAT", model_column="model")
decision_summary = summarise_bias(decision_responses, value_column="decision", model_column="model")

iat_summary.head(), decision_summary.head()


# ## 5. Plot bias versus model size
# Draw paired subplots: IAT (word association) on the left and decision-task bias on the right.

# In[5]:


def plot_bias_vs_size(ax: plt.Axes, summary: pd.DataFrame, title: str, ylabel: str, color: str) -> None:
    order = summary.sort_values("model_size_rank")
    x = order["model_size_rank"].to_numpy()
    y = order["mean_bias"].to_numpy()
    ci = order["ci"].fillna(0).to_numpy()

    ax.errorbar(x, y, yerr=ci, fmt="o-", color=color, ecolor=color, capsize=4, linewidth=2)
    ax.axhline(0, linestyle="--", color="#888888", linewidth=1)

    ax.set_xticks(x)
    ax.set_xticklabels(order["model_display"], rotation=45, ha="center")
    ax.tick_params(axis="x", pad=12)

    label_transform = transforms.blended_transform_factory(ax.transData, ax.transAxes)
    for x_pos, size_label in zip(x, order["model_size_label"]):
        ax.text(
            x_pos,
            -0.05,
            size_label,
            transform=label_transform,
            ha="center",
            va="top",
            color="#1f77b4",
            fontsize=9,
            fontweight="bold",
        )

    ax.set_title(title)
    ax.set_ylabel(ylabel)
    ax.set_xlabel("Model size")
    ax.grid(True, axis="y", linestyle=":", linewidth=0.8)


palette = sns.color_palette("Set2", n_colors=2)

fig, axes = plt.subplots(1, 2, figsize=(8, 4.5), sharey=False)
plot_bias_vs_size(
    axes[0],
    iat_summary,
    title="Word association bias (IAT)",
    ylabel="Mean IAT score",
    color=palette[0],
)
plot_bias_vs_size(
    axes[1],
    decision_summary,
    title="Decision bias",
    ylabel="Mean decision score",
    color=palette[1],
)

# fig.suptitle("Bias versus model size")
fig.tight_layout(rect=[0, 0.18, 1, 0.95])
fig.show()


# ## 6. Export figure assets
# Persist the composite figure to SVG alongside existing visuals.

# In[6]:


FIG_OUTPUT_DIR.mkdir(parents=True, exist_ok=True)

svg_path = FIG_OUTPUT_DIR / "model_size_bias.pdf"

fig.savefig(svg_path, bbox_inches="tight")

print(f"Saved SVG to {svg_path}")


# ### Notes
# - `67B*` reflects the publicly discussed DeepSeek parameter count; proprietary models (Gemini Flash, ChatGPT-4o) do not publish exact sizes but are placed after open-weight releases for interpretability.
# - DeepSeek-Reasoner is omitted here to keep the focus on primary instruction-following chat models.
# - Confidence intervals use normal approximation ($\pm 1.96\times\text{SE}$) and may be undefined when only a single valid response is available.
