# Supplementary material for: Implicit bias in safety-aligned large language models: A multi-faceted evaluation of clinical decision-making and health equity
Source: PLoS One. 2026 May 19;21(5):e0348819. doi: 10.1371/journal.pone.0348819 (PMC13186359; doi:10.1371/journal.pone.0348819)
Supplement: S1 File — A replication package containing the analysis scripts and documentation used in this study. Full study materials are available via the public GitHub repository. Available on GitHub at: https://github.com/Luna-naa/LLM_MedBias_Replication. (ZIP) [file pone.0348819.s003.zip › LLM_MedBias_Replication-main/01_Main_Experiments/scripts/visualization/plot_relationship.py]

#!/usr/bin/env python
# coding: utf-8

# # Word Association Bias and Discriminatory Decisions
# 
# This notebook analyzes the relationship between implicit word association bias and downstream discriminatory decision behavior in DeepSeek-Chat.

# ## 1. Setup

# In[1]:


from pathlib import Path
import matplotlib.pyplot as plt
import numpy as np
import pandas as pd
import seaborn as sns
from sklearn.linear_model import LogisticRegression
from scipy import stats

try:
    FIGURES_DIR = Path(__file__).resolve().parent
except NameError:
    FIGURES_DIR = Path("../../../../figures")

ROOT_DIR = Path("/Users/ivvii/Desktop/MIAT 2")
PAIRED_RESULTS_PATH = ROOT_DIR / "data/paired_results" / "aggregated" / "deepseek_chat_paired_responses_with_scores.csv"

sns.set_theme(style="whitegrid")
plt.rcParams.update({
    "axes.titlesize": 12,
    "axes.labelsize": 11,
    "axes.edgecolor": "#cccccc",
    "axes.linewidth": 0.8,
    "figure.dpi": 110,
    "xtick.labelsize": 9,
    "ytick.labelsize": 9,
})


# ## 2. Configuration

# In[2]:


CATEGORY_COLORS = {
    "Gender": "#1f77b4",
    "Health": "#2ca02c",
    "Healthcare": "#ff7f0e",
    "Race": "#d62728",
    "Religion": "#9467bd",
    "Socioeconomic": "#8c564b",
}

DATASET_CATEGORIES = {
    "skintone": "Race",
    "patient race": "Race",
    "physician race": "Race",
    "asian": "Race",
    "islam": "Religion",
    "judaism": "Religion",
    "buddhism": "Religion",
    "sexuality": "Gender",
    "medical specialty": "Gender",
    "medical quality": "Gender",
    "medical power": "Gender",
    "diagnosis": "Gender",
    "mental illness": "Health",
    "infectious disease stigma": "Health",
    "disability": "Health",
    "weight": "Health",
    "age": "Health",
    "eating": "Health",
    "education": "Socioeconomic",
    "occupation": "Socioeconomic",
    "health insurance": "Socioeconomic",
    "medical system": "Healthcare",
    "psychotherapy": "Healthcare",
    "treatment": "Healthcare",
}

CATEGORY_ORDER = [
    "Race",
    "Religion",
    "Gender",
    "Health",
    "Socioeconomic",
    "Healthcare",
]

def attach_metadata(df):
    enriched = df.copy()
    enriched["category"] = enriched["dataset"].map(DATASET_CATEGORIES)
    return enriched

def fit_logistic_regression_with_ci(X, y, alpha=0.05, n_bootstrap=1000):
    model = LogisticRegression(random_state=42, max_iter=1000)
    model.fit(X, y)
    coef = model.coef_[0, 0]
    odds_ratio = np.exp(coef)
    coefs = []
    rng = np.random.RandomState(42)
    for _ in range(n_bootstrap):
        indices = rng.choice(len(X), size=len(X), replace=True)
        X_boot = X[indices]
        y_boot = y[indices] if hasattr(y, '__iter__') and len(y) == len(X) else y.iloc[indices]
        try:
            boot_model = LogisticRegression(random_state=42, max_iter=1000)
            boot_model.fit(X_boot, y_boot)
            coefs.append(boot_model.coef_[0, 0])
        except:
            continue
    ci_lower = np.percentile(coefs, 100 * alpha / 2)
    ci_upper = np.percentile(coefs, 100 * (1 - alpha / 2))
    or_ci_lower = np.exp(ci_lower)
    or_ci_upper = np.exp(ci_upper)
    se = np.std(coefs)
    z_score = coef / se if se > 0 else 0
    p_value = 2 * (1 - stats.norm.cdf(abs(z_score)))
    return {
        "model": model,
        "coef": coef,
        "odds_ratio": odds_ratio,
        "ci_lower": ci_lower,
        "ci_upper": ci_upper,
        "or_ci_lower": or_ci_lower,
        "or_ci_upper": or_ci_upper,
        "p_value": p_value,
        "n": len(X),
    }


# ## 3. Data Loading

# In[3]:


paired_data = pd.read_csv(PAIRED_RESULTS_PATH)
print(f"Loaded {len(paired_data):,} responses")

paired_valid = paired_data[
    paired_data['valid_iat'] & paired_data['valid_decision']
].copy()

paired_valid = attach_metadata(paired_valid)

print(f"Valid pairs: {len(paired_valid):,} ({len(paired_valid)/len(paired_data)*100:.1f}%)")
print(f"Datasets: {paired_valid['dataset'].nunique()}")
print(f"\nCategory distribution:")
print(paired_valid['category'].value_counts())


# ## 4. Data Overview

# In[4]:


print("AssociationBias_p statistics:")
print(paired_valid['AssociationBias_p'].describe())

print(f"\nDiscriminatoryDecision_p: {paired_valid['DiscriminatoryDecision_p'].mean():.3f} (proportion)")

print("\nBy category:")
print(paired_valid.groupby('category').agg({
    'AssociationBias_p': ['mean', 'std', 'count'],
    'DiscriminatoryDecision_p': 'mean'
}))


# ## 5. Logistic Regression Analysis

# In[5]:


category_results = {}

for category in CATEGORY_ORDER:
    cat_data = paired_valid[paired_valid["category"] == category].copy()
    if len(cat_data) < 10:
        continue

    X = cat_data['AssociationBias_p'].values.reshape(-1, 1)
    y = cat_data['DiscriminatoryDecision_p'].values

    model = LogisticRegression(random_state=42, max_iter=1000)
    model.fit(X, y)

    X_range = np.linspace(X.min(), X.max(), 100).reshape(-1, 1)
    y_pred_proba = model.predict_proba(X_range)[:, 1]

    rng = np.random.RandomState(42)
    n_bootstrap = 500
    bootstrap_preds = np.zeros((n_bootstrap, 100))

    for i in range(n_bootstrap):
        indices = rng.choice(len(X), size=len(X), replace=True)
        try:
            boot_model = LogisticRegression(random_state=42, max_iter=1000)
            boot_model.fit(X[indices], y[indices])
            bootstrap_preds[i] = boot_model.predict_proba(X_range)[:, 1]
        except:
            bootstrap_preds[i] = y_pred_proba

    ci_lower = np.percentile(bootstrap_preds, 2.5, axis=0)
    ci_upper = np.percentile(bootstrap_preds, 97.5, axis=0)
    y_pred_proba = model.predict_proba(X_range)[:, 1]

    stats_result = fit_logistic_regression_with_ci(X, y, n_bootstrap=500)

    category_results[category] = {
        "model": model,
        "X_range": X_range.flatten(),
        "y_pred": y_pred_proba,
        "ci_lower": ci_lower,
        "ci_upper": ci_upper,
        "coef": stats_result["coef"],
        "odds_ratio": stats_result["odds_ratio"],
        "p_value": stats_result["p_value"],
        "n": len(cat_data),
    }

    print(f"{category}: n={len(cat_data)}, OR={stats_result['odds_ratio']:.4f}, p={stats_result['p_value']:.4f}")

print(f"\nCategories with sufficient data: {len(category_results)}")


# ## 6. Visualization

# In[6]:


fig, axes = plt.subplots(2, 3, figsize=(10, 6))
axes = axes.flatten()

for idx, category in enumerate(CATEGORY_ORDER):
    ax = axes[idx]
    
    if category not in category_results:
        ax.text(0.5, 0.5, f"No data\n{category}", 
                ha="center", va="center", fontsize=11, color="#999999")
        ax.set_title(category, fontweight="bold", fontsize=11)
        continue
    
    cat_data = paired_valid[paired_valid["category"] == category].copy()
    result = category_results[category]
    
    jitter_amount = 0.02
    rng = np.random.RandomState(42 + idx)
    cat_data_plot = cat_data.copy()
    cat_data_plot["decision_jittered"] = cat_data["DiscriminatoryDecision_p"] + rng.normal(0, jitter_amount, len(cat_data))
    
    if len(cat_data_plot) > 500:
        cat_data_plot = cat_data_plot.sample(n=500, random_state=42)
    
    ax.scatter(
        cat_data_plot["AssociationBias_p"],
        cat_data_plot["decision_jittered"],
        c=CATEGORY_COLORS.get(category, "steelblue"),
        alpha=0.25,
        s=12,
        edgecolor="none",
        rasterized=True
    )
    
    ax.fill_between(
        result["X_range"], 
        result["ci_lower"], 
        result["ci_upper"],
        color=CATEGORY_COLORS.get(category, "steelblue"),
        alpha=0.2
    )
    ax.plot(result["X_range"], result["y_pred"], 
            color=CATEGORY_COLORS.get(category, "steelblue"),
            linewidth=2)
    
    ax.set_xlabel("Word Association Bias", fontsize=10)
    if idx % 3 == 0:
        ax.set_ylabel("P(Discriminatory Decision)", fontsize=10)
    ax.set_title(f"{category}", fontweight="bold", fontsize=11)
    ax.set_ylim(-0.1, 1.1)
    ax.grid(True, linestyle=":", linewidth=0.5, alpha=0.6)
    ax.axhline(0.5, color="#999999", linestyle="--", linewidth=0.8, alpha=0.4)

plt.tight_layout()
plt.savefig(FIGURES_DIR / "association_decision_relationship.pdf", bbox_inches="tight", dpi=300)
plt.show()

print(f"\nFigure saved to: {FIGURES_DIR / 'association_decision_relationship.pdf'}")


# ## 7. Results Summary

# In[7]:


print("=" * 60)
print(f"{'Category':<18} {'N':>8} {'Coefficient':>12} {'Odds Ratio':>12} {'P-value':>10}")
print("=" * 60)

for category in CATEGORY_ORDER:
    if category not in category_results:
        print(f"{category:<18} {'N/A':>8} {'N/A':>12} {'N/A':>12} {'N/A':>10}")
        continue
    result = category_results[category]
    p_str = f"{result['p_value']:.4f}" if result['p_value'] >= 0.001 else "<0.001"
    sig = "*" if result['p_value'] < 0.05 else ""
    print(f"{category:<18} {result['n']:>8} {result['coef']:>12.4f} {result['odds_ratio']:>12.4f} {p_str:>10}{sig}")

print("-" * 60)

all_coefs = [r["coef"] for r in category_results.values()]
all_ors = [r["odds_ratio"] for r in category_results.values()]
all_n = [r["n"] for r in category_results.values()]

print(f"\nSUMMARY")
print(f"  Total observations: {sum(all_n):,}")
print(f"  Mean coefficient: {np.mean(all_coefs):.4f}")
print(f"  Mean odds ratio: {np.mean(all_ors):.4f}")
print(f"  Range: [{min(all_ors):.4f}, {max(all_ors):.4f}]")
print(f"  Significant (p<0.05): {sum(1 for r in category_results.values() if r['p_value'] < 0.05)}/{len(category_results)}")


# In[ ]:
