# Supplementary material for: Implicit bias in safety-aligned large language models: A multi-faceted evaluation of clinical decision-making and health equity
Source: PLoS One. 2026 May 19;21(5):e0348819. doi: 10.1371/journal.pone.0348819 (PMC13186359; doi:10.1371/journal.pone.0348819)
Supplement: S1 File — A replication package containing the analysis scripts and documentation used in this study. Full study materials are available via the public GitHub repository. Available on GitHub at: https://github.com/Luna-naa/LLM_MedBias_Replication. (ZIP) [file pone.0348819.s003.zip › LLM_MedBias_Replication-main/01_Main_Experiments/scripts/visualization/plot_decision_results.py]

#!/usr/bin/env python
# coding: utf-8

# # LLM Decision Results Visualization
# This notebook generates the decision-task figures with styling aligned to `fig-iat_results.ipynb`. 

# ## 1. Import Dependencies
# Load plotting and data wrangling libraries and apply a consistent visual theme.

# In[1]:


import ast
import pandas as pd
import numpy as np
import seaborn as sns
import matplotlib.pyplot as plt
from matplotlib.gridspec import GridSpec
from pathlib import Path
from typing import Dict, Tuple

sns.set_theme(style="whitegrid")
plt.rcParams.update({
    "axes.titlesize": 12,
    "axes.labelsize": 11,
    "axes.edgecolor": "#cccccc",
    "axes.linewidth": 0.8,
    "figure.dpi": 110,
    "xtick.labelsize": 9,
    "ytick.labelsize": 9,
})


# ## 2. Load Decision Analysis Data
# Read the dataset `decision-results/extracted_associations.csv`, parse the model's preferences for options A/B, and filter valid records.

# In[2]:


base_dir = Path('/Users/ivvii/Desktop/MIAT 2').resolve()
decision_results_path = base_dir / 'data/decision_results' / 'extracted_associations.csv'

if not decision_results_path.exists():
    raise FileNotFoundError(f"Decision results file not found: {decision_results_path}")

df = pd.read_csv(decision_results_path)
df['dataset'] = df['dataset'].replace('medication', 'treatment')
print(f"Loaded {len(df):,} raw records with columns: {list(df.columns)}")

def extract_bias_mode(associations_str: str) -> str:
    try:
        associations_dict = ast.literal_eval(associations_str)
        return associations_dict.get('bias_mode', 'None')
    except (ValueError, SyntaxError, TypeError):
        return 'None'

def bias_to_decision(bias_mode: str):
    if bias_mode == 'AN-BP':
        return 1.0
    if bias_mode == 'AP-BN':
        return -1.0
    return np.nan

df['bias_mode'] = df['associations'].apply(extract_bias_mode)
df['decision'] = df['bias_mode'].apply(bias_to_decision)
df_clean = df.dropna(subset=['decision']).copy()

print(
    "Valid decision samples: "
    f"{len(df_clean):,} ({len(df_clean) / len(df):.1%}) — keeping only AN-BP and AP-BN records"
)


# ## 3. Define Shared Styling Utilities
# Replicate the palette, ordering, and helper summaries used in the IAT visualizations.

# In[3]:


data_categories: Dict[str, str] = {
    "medical quality": "gender",
    "sexuality": "gender",
    "medical specialty": "gender",
    "medical power": "gender",
    "diagnosis": "gender",
    "disability": "health",
    "weight": "health",
    "age": "health",
    "eating": "health",
    "mental illness": "health",
    "infectious disease stigma": "health",
    "medical system": "healthcare",
    "psychotherapy": "healthcare",
    "treatment": "healthcare",
    "patient race": "race",
    "physician race": "race",
    "skintone": "race",
    "asian": "race",
    "buddhism": "religion",
    "islam": "religion",
    "judaism": "religion",
    "education": "socioeconomic status",
    "health insurance": "socioeconomic status",
    "occupation": "socioeconomic status",
}

category_colors: Dict[str, str] = {
    'gender': '#1f77b4',
    'health': '#2ca02c',
    'healthcare': '#ff7f0e',
    'race': '#d62728',
    'religion': '#9467bd',
    'socioeconomic status': '#8c564b'
}

dataset_order = [
    'skintone',
    'patient race',
    'physician race',
    'asian',
    'islam',
    'judaism',
    'buddhism',
    'sexuality',
    'medical specialty',
    'medical quality',
    'medical power',
    'diagnosis',
    'mental illness',
    'infectious disease stigma',
    'disability',
    'weight',
    'age',
    'eating',
    'education',
    'occupation',
    'health insurance',
    'medical system',
    'psychotherapy',
    'treatment'
]

dataset_colors = {dataset: category_colors[data_categories[dataset]] for dataset in dataset_order}

model_display_names: Dict[str, str] = {
    'chatgpt_4o-decision': 'ChatGPT-4o',
    'gemini-2.0-flash-decision': 'Gemini-2.0-Flash',
    'deepseek_chat-decision': 'DeepSeek-Chat',
    'deepseek_reasoner-decision': 'DeepSeek-Reasoner',
    'qwen3-0.6b-decision': 'Qwen3-0.6B',
    'qwen3-1.7b-decision': 'Qwen3-1.7B',
    'qwen3-4b-decision': 'Qwen3-4B',
    'qwen3-8b-decision': 'Qwen3-8B',
    'qwen3-14b-decision': 'Qwen3-14B',
    'qwen3-32b-decision': 'Qwen3-32B'
}

# Define model order with Qwen models sorted by size (largest to smallest)
model_order = [
    'chatgpt_4o-decision',
    'gemini-2.0-flash-decision',
    'deepseek_chat-decision',
    'deepseek_reasoner-decision',
    'qwen3-32b-decision',  # Largest Qwen model first
    'qwen3-14b-decision',
    'qwen3-8b-decision',
    'qwen3-4b-decision',
    'qwen3-1.7b-decision',
    'qwen3-0.6b-decision'   # Smallest Qwen model last
]
model_display_order = [model_display_names[m] for m in model_order]

bias_panel_models = [
    'chatgpt_4o-decision',
    'gemini-2.0-flash-decision',
    'deepseek_chat-decision',
    'deepseek_reasoner-decision',
    'qwen3-0.6b-decision',
    'qwen3-32b-decision'
]

df_clean['model'] = pd.Categorical(df_clean['model'], categories=model_order, ordered=True)
df_clean['dataset'] = pd.Categorical(df_clean['dataset'], categories=dataset_order, ordered=True)
df_clean['model_display'] = df_clean['model'].map(model_display_names)

# Response totals and validity ratios
total_counts = (
    df.groupby(['model', 'dataset'], observed=True)
    .size()
    .reset_index(name='total_responses')
)
valid_counts = (
    df_clean.groupby(['model', 'dataset'], observed=True)
    .size()
    .reset_index(name='valid_responses')
)
model_dataset_summary = (
    total_counts
    .merge(valid_counts, how='left', on=['model', 'dataset'])
    .fillna({'valid_responses': 0})
)
model_dataset_summary['valid_ratio'] = (
    model_dataset_summary['valid_responses'] / model_dataset_summary['total_responses']
)

# Aggregate mean decision and 95% CI
def summarize_decisions(group: pd.DataFrame) -> pd.Series:
    n = len(group)
    mean_decision = group['decision'].mean() if n else np.nan
    std = group['decision'].std(ddof=1) if n > 1 else 0.0
    se = std / np.sqrt(n) if n > 1 else 0.0
    ci = 1.96 * se
    return pd.Series({'mean_decision': mean_decision, 'ci': ci, 'n': n})

decision_summary = (
    df_clean.groupby(['model', 'dataset'], observed=True)
    .apply(summarize_decisions)
    .reset_index()
)
decision_summary_index = decision_summary.set_index(['model', 'dataset'])

model_dataset_pivot = (
    model_dataset_summary
    .pivot(index='model', columns='dataset', values='valid_ratio')
    .reindex(index=model_order, columns=dataset_order)
    .fillna(0.0)
)
model_dataset_display = model_dataset_pivot.rename(index=model_display_names)

print("Sample of response coverage summary:")
print(model_dataset_summary.head())


# ### Persist full decision table
# Store the cleaned decision responses with derived bias codes for downstream analyses.

# In[4]:


decision_outputs_dir = (base_dir / 'data/decision_results' / 'aggregated').resolve()
decision_outputs_dir.mkdir(parents=True, exist_ok=True)

decision_responses_path = decision_outputs_dir / 'decision_responses_with_scores.csv'
df_clean.to_csv(decision_responses_path, index=False)

print(f'Decision responses saved to: {decision_responses_path}')


# ## 4. Compose Decision Results Layout
# Build a reusable layout for model-level panels and a companion heatmap.

# In[5]:


def compose_decision_panel_layout(models=None) -> Tuple[plt.Figure, Dict[str, plt.Axes]]:
    panel_models = list(models or bias_panel_models)
    ncols = 2
    nrows = (len(panel_models) + ncols - 1) // ncols
    fig_height = 2.25 * nrows
    fig = plt.figure(figsize=(15, fig_height))
    gs = GridSpec(
        nrows,
        ncols,
        figure=fig,
        height_ratios=[1] * nrows,
        hspace=0.25,
        wspace=0.12
    )

    axes: Dict[str, plt.Axes] = {}
    for idx, model in enumerate(panel_models):
        row = idx // ncols
        col = idx % ncols
        axes[model] = fig.add_subplot(gs[row, col])

    return fig, axes


def compose_heatmap_layout(figsize: Tuple[float, float] = (12, 4)) -> Tuple[plt.Figure, plt.Axes]:
    fig, ax = plt.subplots(figsize=figsize)
    return fig, ax


# ## 5. Render Decision Results Panels
# Render per-model bias summaries (without point-level scatter) and create the heatmap figure separately.

# In[6]:


def render_decision_bias_panels(models=None) -> plt.Figure:
    panel_models = list(models or bias_panel_models)
    fig, axes_map = compose_decision_panel_layout(panel_models)
    decision_summary_lookup = decision_summary_index
    ncols = 2

    for idx, model in enumerate(panel_models):
        ax = axes_map[model]
        display_name = model_display_names[model]
        ax.set_xticks(range(len(dataset_order)))

        for x_idx, dataset in enumerate(dataset_order):
            if (model, dataset) not in decision_summary_lookup.index:
                continue
            summary_row = decision_summary_lookup.loc[(model, dataset)]
            mean_val = summary_row['mean_decision']
            ci = summary_row['ci']
            ax.errorbar(
                x_idx,
                mean_val,
                yerr=ci,
                fmt='o',
                color=dataset_colors[dataset],
                ecolor=dataset_colors[dataset],
                elinewidth=1.1,
                capsize=3,
                markersize=6,
                markeredgewidth=0.6,
                markeredgecolor='white',
                zorder=2
            )

        ax.axhline(0, color='#cc4c4c', linestyle='--', linewidth=0.8, zorder=0)
        ax.set_xlim(-0.5, len(dataset_order) - 0.5)
        ax.set_ylim(-1.1, 1.1)
        ax.set_title(display_name, pad=10)
        ax.spines['top'].set_visible(False)
        ax.spines['right'].set_visible(False)
        ax.spines['left'].set_alpha(0.35)
        ax.spines['bottom'].set_visible(False)
        ax.tick_params(axis='x', bottom=False, labelbottom=False)
        ax.grid(False, axis='x')
        ax.yaxis.grid(True, linestyle=':', alpha=1, linewidth=0.6)

        if idx % ncols == 0:
            ax.set_ylabel('Decision Bias')
        else:
            ax.set_ylabel('')

    bottom_row_count = len(panel_models) % ncols or ncols
    bottom_row_models = panel_models[-bottom_row_count:]
    for model in bottom_row_models:
        ax = axes_map[model]
        ax.tick_params(axis='x', bottom=False, labelbottom=True)
        ax.set_xticklabels(dataset_order, rotation=45, ha='right')
        for label in ax.get_xticklabels():
            label.set_color(dataset_colors.get(label.get_text(), 'black'))

    # fig.suptitle('LLM Decision Bias by Dataset', fontsize=16, y=0.995)
    fig.subplots_adjust(top=0.95, bottom=0.08)
    return fig


def render_decision_validity_heatmap() -> plt.Figure:
    fig, ax = compose_heatmap_layout()
    sns.heatmap(
        model_dataset_display,
        vmin=0,
        vmax=1,
        cmap='YlGnBu',
        linewidths=0.5,
        linecolor='white',
        cbar_kws={'label': 'Valid proportion'},
        ax=ax
    )
    # ax.set_title('Valid Decision Coverage by Model and Dataset', pad=12)
    ax.set_xlabel('')
    ax.set_ylabel('')
    ax.set_xticklabels(dataset_order, rotation=45, ha='right')
    for label in ax.get_xticklabels():
        label.set_color(dataset_colors.get(label.get_text(), 'black'))
    ax.set_yticklabels(model_display_order, rotation=0)
    fig.tight_layout()
    return fig


# In[7]:


decision_bias_fig = render_decision_bias_panels()
plt.show()


# In[8]:


decision_heatmap_fig = render_decision_validity_heatmap()
plt.show()


# ## 6. Export Final Visualization
# Save each figure as an SVG artifact for publication.

# In[9]:


output_dir = (base_dir / '../../../figures').resolve()
output_dir.mkdir(parents=True, exist_ok=True)

bias_svg_path = output_dir / 'decision_results_panels.pdf'
heatmap_svg_path = output_dir / 'decision_results_heatmap.pdf'

if 'decision_bias_fig' not in globals() or 'decision_heatmap_fig' not in globals():
    raise RuntimeError('Figures have not been rendered yet. Run the rendering cells before exporting.')

decision_bias_fig.savefig(bias_svg_path, bbox_inches='tight')
decision_heatmap_fig.savefig(heatmap_svg_path, bbox_inches='tight')

print(f'SVG saved to: {bias_svg_path}')
print(f'SVG saved to: {heatmap_svg_path}')


# In[ ]:
