# Supplementary material for: Implicit bias in safety-aligned large language models: A multi-faceted evaluation of clinical decision-making and health equity
Source: PLoS One. 2026 May 19;21(5):e0348819. doi: 10.1371/journal.pone.0348819 (PMC13186359; doi:10.1371/journal.pone.0348819)
Supplement: S1 File — A replication package containing the analysis scripts and documentation used in this study. Full study materials are available via the public GitHub repository. Available on GitHub at: https://github.com/Luna-naa/LLM_MedBias_Replication. (ZIP) [file pone.0348819.s003.zip › LLM_MedBias_Replication-main/01_Main_Experiments/scripts/visualization/plot_reasoning.py]

#!/usr/bin/env python
# coding: utf-8

# # DeepSeek Reasoning Bias Visualization
# Compare bias metrics between DeepSeek-Chat and DeepSeek-Reasoner across IAT and decision tasks.

# ## 1. Import dependencies
# Reuse shared plotting stack and define figure directories.

# In[1]:


from pathlib import Path

import matplotlib.pyplot as plt
from matplotlib import transforms
import numpy as np
import pandas as pd
import seaborn as sns

try:
    FIGURES_DIR = Path(__file__).resolve().parent
except NameError:
    FIGURES_DIR = Path("../../../../figures")
ROOT_DIR = Path("/Users/ivvii/Desktop/MIAT 2")
IAT_RESULTS_PATH = ROOT_DIR / "data/iat_results" / "aggregated" / "iat_responses_with_scores.csv"
DECISION_RESULTS_PATH = ROOT_DIR / "data/decision_results" / "aggregated" / "decision_responses_with_scores.csv"
FIG_OUTPUT_DIR = FIGURES_DIR

sns.set_theme(style="whitegrid")
plt.rcParams.update({
    "figure.dpi": 150,
    "axes.titlesize": 14,
    "axes.labelsize": 12,
    "xtick.labelsize": 10,
    "ytick.labelsize": 10,
})


# ## 2. Load DeepSeek-only response tables
# Load the aggregated CSVs persisted from previous notebooks and filter to DeepSeek variants.

# In[2]:


iat_responses = pd.read_csv(IAT_RESULTS_PATH)
decision_responses = pd.read_csv(DECISION_RESULTS_PATH)

DEEPSEEK_PREFIXES = ("deepseek_chat", "deepseek_reasoner")

def filter_deepseek(df: pd.DataFrame, model_column: str) -> pd.DataFrame:
    mask = df[model_column].str.startswith(DEEPSEEK_PREFIXES)
    return df.loc[mask].copy()

iat_deepseek = filter_deepseek(iat_responses, "model")
decision_deepseek = filter_deepseek(decision_responses, "model")

print(
    f"Loaded {len(iat_deepseek):,} DeepSeek IAT rows (of {len(iat_responses):,} total)")
print(
    f"Loaded {len(decision_deepseek):,} DeepSeek decision rows (of {len(decision_responses):,} total)")


# ## 3. Shared metadata and helpers
# Define display names, category groupings, and utility aggregation functions.

# In[3]:


MODEL_DISPLAY_NAMES = {
    "deepseek_chat": "DeepSeek-Chat",
    "deepseek_reasoner": "DeepSeek-Reasoner",
}

MODEL_ORDER = ["deepseek_chat", "deepseek_reasoner"]

MODEL_PALETTE = {
    "deepseek_chat": "#1f77b4",
    "deepseek_reasoner": "#ff7f0e",
}

DATASET_CATEGORIES = {
    "medical quality": "gender",
    "sexuality": "gender",
    "medical specialty": "gender",
    "medical power": "gender",
    "diagnosis": "gender",
    "disability": "health",
    "weight": "health",
    "age": "health",
    "eating": "health",
    "mental illness": "health",
    "infectious disease stigma": "health",
    "medical system": "healthcare",
    "psychotherapy": "healthcare",
    "treatment": "healthcare",
    "patient race": "race",
    "physician race": "race",
    "skintone": "race",
    "asian": "race",
    "buddhism": "religion",
    "islam": "religion",
    "judaism": "religion",
    "education": "socioeconomic status",
    "health insurance": "socioeconomic status",
    "occupation": "socioeconomic status",
}

CATEGORY_PALETTE = {
    "gender": "#636EFA",
    "health": "#00CC96",
    "healthcare": "#FFA15A",
    "race": "#EF553B",
    "religion": "#AB63FA",
    "socioeconomic status": "#19D3F3",
}

CATEGORY_ORDER = [
    "gender",
    "health",
    "healthcare",
    "race",
    "religion",
    "socioeconomic status",
]

DATASET_ORDER = [
    "skintone",
    "patient race",
    "physician race",
    "asian",
    "islam",
    "judaism",
    "buddhism",
    "sexuality",
    "medical specialty",
    "medical quality",
    "medical power",
    "diagnosis",
    "mental illness",
    "infectious disease stigma",
    "disability",
    "weight",
    "age",
    "eating",
    "education",
    "occupation",
    "health insurance",
    "medical system",
    "psychotherapy",
    "treatment",
]

DATASET_DISPLAY = {dataset: dataset.title() for dataset in DATASET_ORDER}
DATASET_COLORS = {dataset: CATEGORY_PALETTE[DATASET_CATEGORIES[dataset]] for dataset in DATASET_ORDER}


def normalize_model_id(model_id: str) -> str:
    if model_id.endswith("-IAT"):
        return model_id[: -len("-IAT")]
    if model_id.endswith("-decision"):
        return model_id[: -len("-decision")]
    return model_id


def attach_metadata(df: pd.DataFrame, model_column: str) -> pd.DataFrame:
    enriched = df.copy()
    enriched["model_base"] = enriched[model_column].apply(normalize_model_id)
    enriched = enriched[enriched["model_base"].isin(MODEL_DISPLAY_NAMES)].copy()
    enriched["model_display"] = enriched["model_base"].map(MODEL_DISPLAY_NAMES)
    enriched["model_color"] = enriched["model_base"].map(MODEL_PALETTE)
    enriched["category"] = enriched["dataset"].map(DATASET_CATEGORIES)
    enriched["dataset_color"] = enriched["dataset"].map(DATASET_COLORS)
    return enriched


def summarise_metric(df: pd.DataFrame, value_column: str, group_fields: list[str]) -> pd.DataFrame:
    grouped = (
        df.groupby(group_fields, observed=True)[value_column]
        .agg(mean="mean", n="count", std="std")
        .reset_index()
    )
    grouped["se"] = grouped["std"] / np.sqrt(grouped["n"])
    grouped["ci"] = 1.96 * grouped["se"]
    return grouped


# ## 4. Aggregate overall and category-level bias
# Compute mean bias with confidence intervals for each model across both tasks.

# In[4]:


iat_enriched = attach_metadata(iat_deepseek, "model")
decision_enriched = attach_metadata(decision_deepseek, "model")

overall_iat = summarise_metric(iat_enriched, "IAT", ["model_base", "model_display"])
overall_iat["task"] = "IAT"
overall_iat.rename(columns={"mean": "mean_bias"}, inplace=True)

overall_decision = summarise_metric(decision_enriched, "decision", ["model_base", "model_display"])
overall_decision["task"] = "Decision"
overall_decision.rename(columns={"mean": "mean_bias"}, inplace=True)

overall_bias = pd.concat([overall_iat, overall_decision], ignore_index=True)
overall_bias["model_base"] = pd.Categorical(
    overall_bias["model_base"], categories=MODEL_ORDER, ordered=True
)

overall_bias.sort_values(["task", "model_base"], inplace=True)

category_iat = summarise_metric(
    iat_enriched.dropna(subset=["category"]),
    "IAT",
    ["model_base", "model_display", "category"],
)
category_iat["task"] = "IAT"
category_iat.rename(columns={"mean": "mean_bias"}, inplace=True)

category_decision = summarise_metric(
    decision_enriched.dropna(subset=["category"]),
    "decision",
    ["model_base", "model_display", "category"],
)
category_decision["task"] = "Decision"
category_decision.rename(columns={"mean": "mean_bias"}, inplace=True)

category_bias = pd.concat([category_iat, category_decision], ignore_index=True)
category_bias["model_base"] = pd.Categorical(
    category_bias["model_base"], categories=MODEL_ORDER, ordered=True
)
category_bias["category"] = pd.Categorical(
    category_bias["category"], categories=CATEGORY_ORDER, ordered=True
)

category_bias.sort_values(["task", "category", "model_base"], inplace=True)

dataset_iat = summarise_metric(
    iat_enriched.dropna(subset=["dataset"]),
    "IAT",
    ["model_base", "model_display", "dataset"],
)
dataset_iat["task"] = "IAT"
dataset_iat.rename(columns={"mean": "mean_bias"}, inplace=True)

dataset_decision = summarise_metric(
    decision_enriched.dropna(subset=["dataset"]),
    "decision",
    ["model_base", "model_display", "dataset"],
)
dataset_decision["task"] = "Decision"
dataset_decision.rename(columns={"mean": "mean_bias"}, inplace=True)

dataset_bias = pd.concat([dataset_iat, dataset_decision], ignore_index=True)
dataset_bias["model_base"] = pd.Categorical(
    dataset_bias["model_base"], categories=MODEL_ORDER, ordered=True
)
dataset_bias["dataset"] = pd.Categorical(
    dataset_bias["dataset"], categories=DATASET_ORDER, ordered=True
)
dataset_bias["category"] = dataset_bias["dataset"].map(DATASET_CATEGORIES)
dataset_bias["dataset_color"] = dataset_bias["dataset"].map(DATASET_COLORS)

dataset_bias.sort_values(["task", "dataset", "model_base"], inplace=True)

print("Overall bias summary (head):")
print(overall_bias.head())
print("\nDataset-level summary (head):")
print(dataset_bias.head())


# ## 5. Visual comparisons
# Contrast DeepSeek-Chat and DeepSeek-Reasoner for overall bias and stereotype families.

# In[5]:


palette = sns.color_palette("Set2", n_colors=2)

def plot_task_box(ax: plt.Axes, task: str, show_ylabel: bool = True) -> None:
    task_df = dataset_bias[dataset_bias["task"] == task].copy()
    label_map = {
        "deepseek_chat": "Non-reasoning",
        "deepseek_reasoner": "Reasoning",
    }
    order = ["Non-reasoning", "Reasoning"]

    task_df["reasoning_label"] = task_df["model_base"].map(label_map)
    task_df = task_df.dropna(subset=["reasoning_label", "mean_bias"])

    sns.boxplot(
        data=task_df,
        x="reasoning_label",
        y="mean_bias",
        order=order,
        palette=palette,
        width=0.5,
        ax=ax,
    )

    ax.axhline(0, linestyle="--", color="#888888", linewidth=1)
    ax.set_xlabel("")
    ax.set_title(f"{task} bias distribution")
    ax.grid(True, axis="y", linestyle=":", linewidth=0.8)

    if show_ylabel:
        ax.set_ylabel("Mean bias score")
    else:
        ax.set_ylabel("")


fig, axes = plt.subplots(1, 2, figsize=(6, 4), sharey=True)
plot_task_box(axes[0], "IAT", show_ylabel=True)
plot_task_box(axes[1], "Decision", show_ylabel=False)

legend_handles = [
    plt.Line2D([0], [0], marker="s", linestyle="None", markerfacecolor=palette[0], markeredgecolor="black", markersize=9, label="Non-reasoning"),
    plt.Line2D([0], [0], marker="s", linestyle="None", markerfacecolor=palette[1], markeredgecolor="black", markersize=9, label="Reasoning"),
]

# fig.legend(
#     legend_handles,
#     [handle.get_label() for handle in legend_handles],
#     loc="upper center",
#     ncol=2,
#     frameon=False,
#     bbox_to_anchor=(0.5, 1.05),
# )

# fig.suptitle("DeepSeek reasoning bias comparison", y=1.08)
fig.tight_layout(rect=[0, 0.03, 1, 0.98])
fig.show()


# ## 6. Export figure and aggregated tables
# Persist outputs for downstream reports or slide decks.

# In[6]:


FIG_OUTPUT_DIR.mkdir(parents=True, exist_ok=True)

svg_path = FIG_OUTPUT_DIR / "reasoning_bias_comparison.pdf"

fig.savefig(svg_path, bbox_inches="tight")

print(f"Saved figure to {svg_path}")


# ### Notes
# - Overlap in confidence intervals should guide interpretation; differences within CI bounds may not be statistically meaningful.
# - Category mappings follow the shared taxonomy used in other figure notebooks, enabling cross-figure comparisons.
# - Additional breakdowns (e.g., per dataset) can be generated by adapting the `category_bias` table prior to plotting.
