# Supplementary material for: Implicit bias in safety-aligned large language models: A multi-faceted evaluation of clinical decision-making and health equity
Source: PLoS One. 2026 May 19;21(5):e0348819. doi: 10.1371/journal.pone.0348819 (PMC13186359; doi:10.1371/journal.pone.0348819)
Supplement: S1 File — A replication package containing the analysis scripts and documentation used in this study. Full study materials are available via the public GitHub repository. Available on GitHub at: https://github.com/Luna-naa/LLM_MedBias_Replication. (ZIP) [file pone.0348819.s003.zip › LLM_MedBias_Replication-main/01_Main_Experiments/scripts/data_collection/gpt4o_paired/plot_final_odds_ratio.py]

import matplotlib.pyplot as plt
import numpy as np
import seaborn as sns

WORKSPACE = ".."
OUTPUT_PATH = f"{WORKSPACE}/figures/fig1_odds_ratio_comparison.png"

CATEGORIES = ["Race", "Religion", "Gender", "Health", "Socioeconomic", "Healthcare"]

GPT4O_OR = {
    "Race": 0.1002,
    "Religion": 0.0881,
    "Gender": 0.2583,
    "Health": 0.0652,
    "Socioeconomic": 0.0562,
    "Healthcare": 0.1039,
}

DEEPSEEK_OR = {
    "Race": 0.1657,
    "Religion": 0.1538,
    "Gender": 0.0549,
    "Health": 0.0861,
    "Socioeconomic": 0.1444,
    "Healthcare": 0.0865,
}

sns.set_theme(style="whitegrid")
plt.rcParams.update({
    "font.size": 10,
    "axes.titlesize": 11,
    "axes.labelsize": 10,
    "xtick.labelsize": 9,
    "ytick.labelsize": 9,
    "figure.dpi": 150,
})

fig, ax = plt.subplots(figsize=(7, 3.5))

x = np.arange(len(CATEGORIES))
width = 0.35

bars1 = ax.bar(x - width/2, [GPT4O_OR[c] for c in CATEGORIES], width,
               label='GPT-4o (New)', color='#FF6B6B', alpha=0.8)
bars2 = ax.bar(x + width/2, [DEEPSEEK_OR[c] for c in CATEGORIES], width,
               label='DeepSeek-chat (Original)', color='#4ECDC4', alpha=0.8)

ax.set_ylabel('Odds Ratio', fontsize=10)
ax.set_xlabel('Category', fontsize=10)
ax.set_title('Fig. 1: Association-Decision Odds Ratio by Category', fontsize=11, fontweight='bold')
ax.set_xticks(x)
ax.set_xticklabels(CATEGORIES, fontsize=9)
ax.legend(loc='upper right', fontsize=9)

ax.axhline(y=1, color='gray', linestyle='--', linewidth=0.8, alpha=0.5)

for bar in bars1:
    height = bar.get_height()
    ax.annotate('***', xy=(bar.get_x() + bar.get_width() / 2, height),
                xytext=(0, 3), textcoords="offset points",
                ha='center', va='bottom', fontsize=8, color='#FF6B6B')

for bar in bars2:
    height = bar.get_height()
    ax.annotate('***', xy=(bar.get_x() + bar.get_width() / 2, height),
                xytext=(0, 3), textcoords="offset points",
                ha='center', va='bottom', fontsize=8, color='#4ECDC4')

ax.set_ylim(0, 0.35)

plt.tight_layout()
plt.savefig(OUTPUT_PATH, dpi=300, bbox_inches='tight')
plt.close()

print(f"Saved: {OUTPUT_PATH}")
