# Supplementary material for: Implicit bias in safety-aligned large language models: A multi-faceted evaluation of clinical decision-making and health equity
Source: PLoS One. 2026 May 19;21(5):e0348819. doi: 10.1371/journal.pone.0348819 (PMC13186359; doi:10.1371/journal.pone.0348819)
Supplement: S1 File — A replication package containing the analysis scripts and documentation used in this study. Full study materials are available via the public GitHub repository. Available on GitHub at: https://github.com/Luna-naa/LLM_MedBias_Replication. (ZIP) [file pone.0348819.s003.zip › LLM_MedBias_Replication-main/01_Main_Experiments/scripts/data_collection/decision/query-qwen_3.py]

import os
import sys
import pandas as pd
import numpy as np
from openai import OpenAI
from tqdm import tqdm
import sys
import os

def get_prompt(stimuli, bias_type):
    
    # extract rows for the given bias type
    stimuli_bias = stimuli[stimuli['dataset'] == bias_type]

    # randomly select a 'A' and 'B' pair
    A = stimuli_bias['A'].dropna().sample(n=1).values[0]
    B = stimuli_bias['B'].dropna().sample(n=1).values[0]

    # randomly exchange the A and B pairs
    if np.random.rand() > 0.5:
        A, B = B, A
    pair_group = [A, B]

    # extract all the words in the 'C' column
    C = stimuli_bias['C'].dropna()
    positive = C[:len(C)//2].sample(n=1).values[0]
    negative = C[len(C)//2:].sample(n=1).values[0]

    pair_attribute = [positive, negative] if np.random.rand() > 0.5 else [negative, positive]

    # create the prompt
    prompt_template = stimuli_bias['prompt'].dropna().values[0]

    # instead pair_group and pair_attribute, use the prompt template
    prompt = prompt_template.format(pair_group=pair_group, pair_attribute=pair_attribute)    
    return prompt

def query_llm(client, prompt, model_name): 
    # This function should call the language model with the prompt
    response = client.chat.completions.create(
        model=model_name,
        messages=[
            {"role": "system", "content": "You are a helpful assistant"},
            {"role": "user", "content": prompt},
        ],
        stream=True
    )
    response_text = ""
    for chunk in response:
        content = chunk.choices[0].delta.content if chunk.choices and chunk.choices[0].delta.content else ""
        response_text += content
                
    return response_text

def main(model_names, selected_bias=None, exclude_bias=None):     
    # Load the CSV file
    N_queries = 50
    file_path = '/Users/ivvii/Desktop/MIAT/stimuli/decision.csv'
    stimuli = pd.read_csv(file_path)
    # how many types of biases in 'dataset' column
    bias_types = stimuli['dataset'].unique()
    if selected_bias is not None:
        bias_types = selected_bias
    if exclude_bias is not None:
        bias_types = [bias for bias in bias_types if bias not in exclude_bias]

    print(f"Bias types: {bias_types}")
    
    api_key = os.getenv('QWEN_API_KEY')
    client = OpenAI(
        api_key=api_key,
        base_url="https://dashscope.aliyuncs.com/compatible-mode/v1",
    )

    # loop through each model
    for model_name in model_names:
        print(f"Model: {model_name}")
        # loop through each bias type for 50 times
        for bias_type in bias_types:
            prompts = []
            responses = []
            for i in tqdm(range(N_queries)):

                # get the prompt
                prompt = get_prompt(stimuli, bias_type)
                
                # query the LLM
                response = query_llm(client, prompt, model_name)

                prompts.append(prompt)
                responses.append(response)
            # save the responses to a CSV file
            os.makedirs(os.path.join(output_dir, f"{model_name}-decision"), exist_ok=True)
            responses_df = pd.DataFrame({'prompt': prompts, 'response': responses})
            output_dir = os.path.join(os.path.dirname(os.path.dirname(os.path.dirname(os.path.abspath(__file__)))), 'data/decision_results', model_name + '-decision')
            if not os.path.exists(output_dir): os.makedirs(output_dir)
            responses_df.to_csv(os.path.join(output_dir, f"{model_name}-decision/{bias_type}_responses.csv"), index=False)
            print(f"Bias type: {bias_type} - {N_queries} queries completed.")

if __name__ == "__main__":
    model_names = ['qwen3-0.6b', 'qwen3-1.7b', 'qwen3-4b', 'qwen3-8b', 'qwen3-14b', 'qwen3-32b']
    selected_bias = None
    exclude_bias = None
    main(model_names=model_names, selected_bias=selected_bias, exclude_bias=exclude_bias)
