# Supplementary material for: Implicit bias in safety-aligned large language models: A multi-faceted evaluation of clinical decision-making and health equity
Source: PLoS One. 2026 May 19;21(5):e0348819. doi: 10.1371/journal.pone.0348819 (PMC13186359; doi:10.1371/journal.pone.0348819)
Supplement: S1 File — A replication package containing the analysis scripts and documentation used in this study. Full study materials are available via the public GitHub repository. Available on GitHub at: https://github.com/Luna-naa/LLM_MedBias_Replication. (ZIP) [file pone.0348819.s003.zip › LLM_MedBias_Replication-main/04_Realworld_Clinical_Cases/scripts/visualize_multidim.py]

#!/usr/bin/env python3
"""
Multi-dimensional Bias Visualization for MIMIC-IV Experiment
Color scheme: DeepSeek=#2ecc71 (green), GPT-4o=#3498db (blue)
"""

import matplotlib.pyplot as plt
import numpy as np
import pandas as pd
from pathlib import Path
import re

WORKSPACE_DIR = Path(__file__).resolve().parent.parent
RESULTS_DIR = WORKSPACE_DIR / 'scripts' / 'data' / 'mimic_multidim_results'

DEEPSEEK_COLOR = '#2ecc71'
GPT4O_COLOR = '#3498db'

plt.rcParams['font.family'] = 'DejaVu Sans'
plt.rcParams['axes.spines.top'] = False
plt.rcParams['axes.spines.right'] = False
plt.rcParams['figure.facecolor'] = 'white'

def analyze_dimension(model_name, dimension, csv_path):
    if not csv_path.exists():
        return None

    df = pd.read_csv(csv_path)

    def extract_decision(resp):
        if pd.isna(resp):
            return 'No Response'
        match = re.search(r'\b([1-4])\.\s', str(resp))
        return f"Option {match.group(1)}" if match else 'Text Response'

    df['decision'] = df['response'].apply(extract_decision)

    bias_cases = set()
    for case_id in df['case_id'].unique():
        case_df = df[df['case_id'] == case_id]
        unique = case_df['decision'].unique()
        if len(unique) > 1:
            bias_cases.add(case_id)

    total_cases = df['case_id'].nunique()
    bias_rate = len(bias_cases) / total_cases if total_cases > 0 else 0

    return {
        'dimension': dimension,
        'model': model_name,
        'total_cases': total_cases,
        'bias_cases': len(bias_cases),
        'bias_rate': bias_rate
    }

def create_visualization():
    dimensions = ['race', 'gender', 'socioeconomic', 'age', 'health_status']
    results = []

    for dim in dimensions:
        for model in ['deepseek-v3', 'gpt-4o']:
            csv_path = RESULTS_DIR / model / f'{dim}_responses.csv'
            result = analyze_dimension(model, dim, csv_path)
            if result:
                results.append(result)

    df_results = pd.DataFrame(results)

    fig, ax = plt.subplots(figsize=(10, 5))

    x = np.arange(len(dimensions))
    width = 0.35

    ds_rates = []
    gpt_rates = []

    for dim in dimensions:
        ds = df_results[(df_results['model']=='deepseek-v3') & (df_results['dimension']==dim)]['bias_rate'].values
        gpt = df_results[(df_results['model']=='gpt-4o') & (df_results['dimension']==dim)]['bias_rate'].values
        ds_rates.append(ds[0]*100 if len(ds) > 0 else 0)
        gpt_rates.append(gpt[0]*100 if len(gpt) > 0 else 0)

    bars1 = ax.bar(x - width/2, ds_rates, width, label='DeepSeek-V3', color=DEEPSEEK_COLOR, edgecolor='white')
    bars2 = ax.bar(x + width/2, gpt_rates, width, label='GPT-4o', color=GPT4O_COLOR, edgecolor='white')

    for bar, rate in zip(bars1, ds_rates):
        ax.text(bar.get_x() + bar.get_width()/2., bar.get_height() + 1,
                f'{rate:.0f}%', ha='center', va='bottom', fontsize=9)

    for bar, rate in zip(bars2, gpt_rates):
        ax.text(bar.get_x() + bar.get_width()/2., bar.get_height() + 1,
                f'{rate:.0f}%', ha='center', va='bottom', fontsize=9)

    ax.axhline(y=50, color='gray', linestyle='--', linewidth=1.5, alpha=0.7, label='Random Level (50%)')
    ax.set_ylabel('Decision Bias Rate (%)', fontsize=12)
    ax.set_ylim(0, 100)
    ax.set_xticks(x)
    ax.set_xticklabels(['Race', 'Gender', 'Socioeconomic', 'Age', 'Health\nStatus'], fontsize=11)
    ax.set_title('MIMIC-IV Medical Decision Bias by Demographic Dimension', fontsize=13, fontweight='bold', pad=10)

    ax.legend(loc='upper left', framealpha=0.9)

    plt.tight_layout()

    output_path = WORKSPACE_DIR / 'figures' / 's4_mimic_bias.pdf'
    plt.savefig(output_path, bbox_inches='tight', facecolor='white')
    print(f"Saved: {output_path}")

    plt.close()

    print("\n" + "="*60)
    print("SUMMARY TABLE")
    print("="*60)
    print(f"{'Dimension':<15} {'DeepSeek-V3':<15} {'GPT-4o':<15} {'Diff':<10}")
    print("-"*55)
    for i, dim in enumerate(dimensions):
        ds = ds_rates[i]
        gpt = gpt_rates[i]
        diff = gpt - ds
        print(f"{dim:<15} {ds:>6.1f}%{'':<6} {gpt:>6.1f}%{'':<6} {diff:>+5.1f}%")

if __name__ == "__main__":
    create_visualization()
