# Supplementary material for: Implicit bias in safety-aligned large language models: A multi-faceted evaluation of clinical decision-making and health equity
Source: PLoS One. 2026 May 19;21(5):e0348819. doi: 10.1371/journal.pone.0348819 (PMC13186359; doi:10.1371/journal.pone.0348819)
Supplement: S1 File — A replication package containing the analysis scripts and documentation used in this study. Full study materials are available via the public GitHub repository. Available on GitHub at: https://github.com/Luna-naa/LLM_MedBias_Replication. (ZIP) [file pone.0348819.s003.zip › LLM_MedBias_Replication-main/05_Debiasing_Interventions/scripts/visualize_results.py]

import pandas as pd
import numpy as np
import matplotlib.pyplot as plt
import matplotlib
matplotlib.use('Agg')

WORKSPACE = ".."
ORIGINAL_PATH = "../../01_Main_Experiments/data/iat_results/aggregated/iat_responses_with_scores.csv"

plt.rcParams['font.size'] = 10
plt.rcParams['figure.figsize'] = (12, 8)

original = pd.read_csv(ORIGINAL_PATH)
ds_chat = original[original['model'] == 'deepseek_chat-IAT'].groupby('dataset')['IAT'].mean()
gpt_chat = original[original['model'] == 'chatgpt_4o-IAT'].groupby('dataset')['IAT'].mean()

ds_treatment = pd.read_csv(f"{WORKSPACE}/data/deepseek-v3/deepseek-v3_iat_extracted_full_n50.csv")
ds_treat_means = ds_treatment[ds_treatment['valid']].groupby('dataset')['iat_score'].mean()

gpt_treatment = pd.read_csv(f"{WORKSPACE}/data/gpt-4o/gpt_4o_iat_extracted_full_n50.csv")
gpt_treat_means = gpt_treatment[gpt_treatment['valid']].groupby('dataset')['iat_score'].mean()

reviewer = pd.read_csv(f"{WORKSPACE}/data/deepseek_v3_as_initial_v3/deepseek_v3_initial_gpt_4o_reviewer_provides_redo_extracted_v2_n50.csv")
redo_means = reviewer[reviewer['valid'] & (reviewer['redo_performed'] == True)].groupby('dataset')['redo_iat'].mean()

high_bias_datasets = ['patient race', 'disability', 'medical specialty', 'skintone', 'education', 'medical system', 'health insurance']
high_bias_datasets = [d for d in high_bias_datasets if d in ds_chat.index]

fig, axes = plt.subplots(1, 3, figsize=(15, 6))

datasets = high_bias_datasets
x = np.arange(len(datasets))
width = 0.35

ax1 = axes[0]
ds_baseline_vals = [ds_chat[d] for d in datasets]
ds_treat_vals = [ds_treat_means[d] for d in datasets]
bars1 = ax1.bar(x - width/2, ds_baseline_vals, width, label='DeepSeek-Chat (Baseline)', color='#e74c3c', alpha=0.8)
bars2 = ax1.bar(x + width/2, ds_treat_vals, width, label='DeepSeek-V3 (Treatment)', color='#3498db', alpha=0.8)
ax1.set_ylabel('IAT Score')
ax1.set_title('DeepSeek-V3: Debiasing Prompt Effect')
ax1.set_xticks(x)
ax1.set_xticklabels([d.replace(' ', '\n') for d in datasets], fontsize=8)
ax1.legend(loc='upper right', fontsize=8)
ax1.axhline(y=0, color='gray', linestyle='--', linewidth=0.5)
ax1.set_ylim(-0.2, 1.2)

ax2 = axes[1]
gpt_baseline_vals = [gpt_chat[d] for d in datasets]
gpt_treat_vals = [gpt_treat_means[d] for d in datasets]
bars3 = ax2.bar(x - width/2, gpt_baseline_vals, width, label='GPT-4o (Baseline)', color='#e74c3c', alpha=0.8)
bars4 = ax2.bar(x + width/2, gpt_treat_vals, width, label='GPT-4o (Treatment)', color='#2ecc71', alpha=0.8)
ax2.set_ylabel('IAT Score')
ax2.set_title('GPT-4o: Debiasing Prompt Effect')
ax2.set_xticks(x)
ax2.set_xticklabels([d.replace(' ', '\n') for d in datasets], fontsize=8)
ax2.legend(loc='upper right', fontsize=8)
ax2.axhline(y=0, color='gray', linestyle='--', linewidth=0.5)
ax2.set_ylim(-0.2, 1.2)

ax3 = axes[2]
ds_redovals = [redo_means[d] for d in datasets]
bars5 = ax3.bar(x - width/2, ds_baseline_vals, width, label='DeepSeek-Chat (Baseline)', color='#e74c3c', alpha=0.8)
bars6 = ax3.bar(x + width/2, ds_redovals, width, label='GPT-4o (Redo)', color='#9b59b6', alpha=0.8)
ax3.set_ylabel('IAT Score')
ax3.set_title('Reviewer Agent: GPT-4o Redo Effect')
ax3.set_xticks(x)
ax3.set_xticklabels([d.replace(' ', '\n') for d in datasets], fontsize=8)
ax3.legend(loc='upper right', fontsize=8)
ax3.axhline(y=0, color='gray', linestyle='--', linewidth=0.5)
ax3.set_ylim(-0.2, 1.2)

plt.tight_layout()
plt.savefig(f"{WORKSPACE}/figures/t3_1_debiasing_comparison.png", dpi=150, bbox_inches='tight')
plt.close()

print(f"Saved: {WORKSPACE}/figures/t3_1_debiasing_comparison.png")

fig2, ax = plt.subplots(figsize=(10, 6))
datasets_all = sorted(ds_chat.index)
x = np.arange(len(datasets_all))
width = 0.25

baseline_vals = [ds_chat[d] for d in datasets_all]
ds_treat_vals = [ds_treat_means.get(d, np.nan) for d in datasets_all]
gpt_treat_vals = [gpt_treat_means.get(d, np.nan) for d in datasets_all]

bars1 = ax.bar(x - width, baseline_vals, width, label='DeepSeek-Chat (Baseline)', color='#e74c3c', alpha=0.8)
bars2 = ax.bar(x, ds_treat_vals, width, label='DeepSeek-V3 (Treatment)', color='#3498db', alpha=0.8)
bars3 = ax.bar(x + width, gpt_treat_vals, width, label='GPT-4o (Treatment)', color='#2ecc71', alpha=0.8)

ax.set_ylabel('IAT Score')
ax.set_title('T3.1: IAT Debiasing Experiment - All Datasets')
ax.set_xticks(x)
ax.set_xticklabels([d.replace(' ', '\n') for d in datasets_all], fontsize=7, rotation=45, ha='right')
ax.legend(loc='upper right', fontsize=8)
ax.axhline(y=0, color='gray', linestyle='--', linewidth=0.5)

plt.tight_layout()
plt.savefig(f"{WORKSPACE}/figures/t3_1_all_datasets.png", dpi=150, bbox_inches='tight')
plt.close()

print(f"Saved: {WORKSPACE}/figures/t3_1_all_datasets.png")

fig3, ax = plt.subplots(figsize=(10, 6))
datasets_sorted = sorted(ds_chat.index, key=lambda d: ds_chat[d], reverse=True)
x = np.arange(len(datasets_sorted))

baseline_vals = [ds_chat[d] for d in datasets_sorted]
ds_treat_vals = [ds_treat_means.get(d, np.nan) for d in datasets_sorted]
redo_vals = [redo_means.get(d, np.nan) for d in datasets_sorted]

ax.plot(x, baseline_vals, 'o-', label='DeepSeek-Chat (Baseline)', color='#e74c3c', linewidth=2, markersize=6)
ax.plot(x, ds_treat_vals, 's-', label='DeepSeek-V3 (Treatment)', color='#3498db', linewidth=2, markersize=6)
ax.plot(x, redo_vals, '^-', label='GPT-4o (Reviewer Redo)', color='#9b59b6', linewidth=2, markersize=6)

ax.set_ylabel('IAT Score')
ax.set_title('T3.1: Bias Reduction Across All Datasets')
ax.set_xticks(x)
ax.set_xticklabels([d.replace(' ', '\n') for d in datasets_sorted], fontsize=7, rotation=45, ha='right')
ax.legend(loc='upper right', fontsize=8)
ax.axhline(y=0, color='gray', linestyle='--', linewidth=0.5)
ax.fill_between(x, 0, baseline_vals, alpha=0.1, color='#e74c3c')

plt.tight_layout()
plt.savefig(f"{WORKSPACE}/figures/t3_1_line_comparison.png", dpi=150, bbox_inches='tight')
plt.close()

print(f"Saved: {WORKSPACE}/figures/t3_1_line_comparison.png")
print("Done!")
