# Supplementary material for: Implicit bias in safety-aligned large language models: A multi-faceted evaluation of clinical decision-making and health equity
Source: PLoS One. 2026 May 19;21(5):e0348819. doi: 10.1371/journal.pone.0348819 (PMC13186359; doi:10.1371/journal.pone.0348819)
Supplement: S1 File — A replication package containing the analysis scripts and documentation used in this study. Full study materials are available via the public GitHub repository. Available on GitHub at: https://github.com/Luna-naa/LLM_MedBias_Replication. (ZIP) [file pone.0348819.s003.zip › LLM_MedBias_Replication-main/05_Debiasing_Interventions/scripts/plot_debiasing_summary.py]

import matplotlib.pyplot as plt
import numpy as np
import seaborn as sns
import os

WORKSPACE = ".."
OUTPUT_DIR = f"{WORKSPACE}/figures"
os.makedirs(OUTPUT_DIR, exist_ok=True)
OUTPUT_SVG = f"{OUTPUT_DIR}/s5_debiasing_summary.pdf"

INTERVENTIONS = ['Debiasing Prompt\n(DeepSeek-V3)', 'Debiasing Prompt\n(GPT-4o)', 'Reviewer Agent']
REDUCTIONS = [0.237, 0.262, 0.474]
P_VALUES = [0.089, 0.026, 0.0005]
ANNOTATIONS = ['0.24\n(p=0.089)', '0.26\n(p=0.026*)', '0.47\n(p=0.0005***)']

sns.set_theme(style="whitegrid")
plt.rcParams.update({
    "font.family": "Arial",
    "font.size": 10,
    "axes.titlesize": 11,
    "axes.labelsize": 10,
    "xtick.labelsize": 9,
    "ytick.labelsize": 9,
    "figure.dpi": 300,
})

fig, ax = plt.subplots(figsize=(5, 3.5))

x = np.arange(len(INTERVENTIONS))
width = 0.5

bars = ax.bar(x, REDUCTIONS, width, color=['#95A5A6', '#95A5A6', '#2ECC71'], alpha=0.8)

ax.set_ylabel('Mean Word Association Bias Reduction', fontsize=10)
ax.set_title('Debiasing Intervention Effectiveness', fontsize=11, fontweight='bold')
ax.set_xticks(x)
ax.set_xticklabels(INTERVENTIONS, fontsize=9)
ax.axhline(y=0, color='gray', linestyle='--', linewidth=0.8, alpha=0.5)

ax.set_ylim(0, 0.7)

for bar, ann in zip(bars, ANNOTATIONS):
    height = bar.get_height()
    ax.annotate(ann, xy=(bar.get_x() + bar.get_width() / 2, height),
                xytext=(0, 5), textcoords="offset points",
                ha='center', va='bottom', fontsize=9, fontweight='bold')

plt.tight_layout()
plt.savefig(OUTPUT_SVG, format='pdf', bbox_inches='tight')
plt.close()

print(f"Saved: {OUTPUT_SVG}")
