# Supplementary material for: Implicit bias in safety-aligned large language models: A multi-faceted evaluation of clinical decision-making and health equity
Source: PLoS One. 2026 May 19;21(5):e0348819. doi: 10.1371/journal.pone.0348819 (PMC13186359; doi:10.1371/journal.pone.0348819)
Supplement: S1 File — A replication package containing the analysis scripts and documentation used in this study. Full study materials are available via the public GitHub repository. Available on GitHub at: https://github.com/Luna-naa/LLM_MedBias_Replication. (ZIP) [file pone.0348819.s003.zip › LLM_MedBias_Replication-main/06_Bias_Coherence_Analysis/scripts/plot_bias_coherence.py]

import matplotlib.pyplot as plt
import numpy as np
import seaborn as sns
import os

WORKSPACE = ".."
OUTPUT_DIR = f"{WORKSPACE}/figures"
os.makedirs(OUTPUT_DIR, exist_ok=True)
OUTPUT_SVG = f"{OUTPUT_DIR}/s6_bias_coherence.pdf"

CATEGORIES = [
    ('medical system', +0.80, +0.95),
    ('health insurance', +0.64, +0.93),
    ('islam', +0.52, +0.75),
    ('buddhism', +0.36, +0.68),
    ('weight', +0.32, +0.41),
    ('education', +0.28, +0.36),
    ('medical power', +0.25, +0.33),
    ('patient race', +0.20, +0.24),
    ('diagnosis', +0.19, +0.22),
    ('inf. disease', +0.16, +0.18),
    ('judaism', +0.16, +0.22),
    ('mental illness', +0.08, -0.14),
    ('age', +0.04, +0.04),
    ('occupation', +0.04, -0.27),
    ('disability', +0.04, 0.00),
    ('asian', 0.00, +0.08),
    ('medication', 0.00, 0.00),
    ('medical specialty', 0.00, 0.00),
    ('eating', 0.00, -0.03),
    ('sexuality', -0.01, 0.00),
    ('physician race', -0.04, -0.26),
    ('medical quality', -0.04, +0.04),
    ('psychotherapy', -0.08, 0.00),
    ('skintone', -0.20, -0.29),
]

CATEGORIES.sort(key=lambda x: x[1], reverse=False)

labels = [c[0] for c in CATEGORIES]
ds_vals = [c[1] for c in CATEGORIES]
gpt_vals = [c[2] for c in CATEGORIES]

sns.set_theme(style="whitegrid")
plt.rcParams.update({
    "font.family": "Arial",
    "font.size": 9,
    "axes.titlesize": 11,
    "axes.labelsize": 10,
    "xtick.labelsize": 8,
    "ytick.labelsize": 8,
    "figure.dpi": 300,
})

fig, ax = plt.subplots(figsize=(7, 5))

y = np.arange(len(labels))
height = 0.35

bars1 = ax.barh(y - height/2, ds_vals, height,
                label='DeepSeek-V3', color='#4ECDC4', alpha=0.8)
bars2 = ax.barh(y + height/2, gpt_vals, height,
                label='GPT-4o', color='#FF6B6B', alpha=0.8)

ax.set_xlabel('Bias Coherence', fontsize=10)
ax.set_title('Bias Coherence by Category', fontsize=11, fontweight='bold')
ax.set_yticks(y)
ax.set_yticklabels(labels, fontsize=8)
ax.legend(loc='lower right', fontsize=9)

ax.axvline(x=0, color='gray', linestyle='--', linewidth=0.8, alpha=0.5)
ax.set_xlim(-0.4, 1.1)

ds_mean = np.mean(ds_vals)
gpt_mean = np.mean(gpt_vals)
ax.annotate(f'DS Mean: {ds_mean:+.3f}', xy=(0.95, 0.02), xycoords='axes fraction',
            ha='right', va='bottom', fontsize=8, color='#4ECDC4')
ax.annotate(f'GPT Mean: {gpt_mean:+.3f}', xy=(0.95, 0.06), xycoords='axes fraction',
            ha='right', va='bottom', fontsize=8, color='#FF6B6B')

plt.tight_layout()
plt.savefig(OUTPUT_SVG, format='pdf', bbox_inches='tight')
plt.close()

print(f"Saved: {OUTPUT_SVG}")
print(f"Categories sorted by DeepSeek-V3 bias coherence (largest at TOP)")
