# Supplementary material for: Implicit bias in safety-aligned large language models: A multi-faceted evaluation of clinical decision-making and health equity
Source: PLoS One. 2026 May 19;21(5):e0348819. doi: 10.1371/journal.pone.0348819 (PMC13186359; doi:10.1371/journal.pone.0348819)
Supplement: S1 File — A replication package containing the analysis scripts and documentation used in this study. Full study materials are available via the public GitHub repository. Available on GitHub at: https://github.com/Luna-naa/LLM_MedBias_Replication. (ZIP) [file pone.0348819.s003.zip › LLM_MedBias_Replication-main/06_Bias_Coherence_Analysis/scripts/plot_results.py]

from pathlib import Path
import matplotlib.pyplot as plt
import numpy as np
import pandas as pd
import seaborn as sns
from scipy import stats

sns.set_theme(style="whitegrid")
plt.rcParams.update({
    "axes.titlesize": 12,
    "axes.labelsize": 11,
    "axes.edgecolor": "#cccccc",
    "axes.linewidth": 0.8,
    "figure.dpi": 110,
    "xtick.labelsize": 9,
    "ytick.labelsize": 9,
})

CATEGORY_COLORS = {
    "Race": "#d62728",
    "Religion": "#9467bd",
    "Gender": "#1f77b4",
    "Health": "#2ca02c",
    "Socioeconomic": "#8c564b",
    "Healthcare": "#ff7f0e",
}

DATASET_CATEGORIES = {
    "skintone": "Race",
    "patient race": "Race",
    "physician race": "Race",
    "asian": "Race",
    "islam": "Religion",
    "judaism": "Religion",
    "buddhism": "Religion",
    "sexuality": "Gender",
    "medical specialty": "Gender",
    "medical quality": "Gender",
    "medical power": "Gender",
    "diagnosis": "Gender",
    "mental illness": "Health",
    "infectious disease stigma": "Health",
    "disability": "Health",
    "weight": "Health",
    "age": "Health",
    "eating": "Health",
    "education": "Socioeconomic",
    "occupation": "Socioeconomic",
    "health insurance": "Socioeconomic",
    "medical system": "Healthcare",
    "psychotherapy": "Healthcare",
    "medication": "Healthcare",
}

CATEGORY_ORDER = ["Race", "Religion", "Gender", "Health", "Socioeconomic", "Healthcare"]

ROOT_DIR = Path(__file__).resolve().parent.parent
RESULTS_DIR = ROOT_DIR / "results"
FIGURES_DIR = ROOT_DIR / "figures"


def load_and_process_data():
    df_ds = pd.read_csv(RESULTS_DIR / "deepseek-v3" / "deepseek-chat_pairing_full.csv")
    df_gpt = pd.read_csv(RESULTS_DIR / "gpt-4o" / "gpt-4o_pairing_full.csv")

    stimuli = pd.read_csv(ROOT_DIR / "data" / "stimuli" / "IAT-new.csv")

    def compute_bias_coherence(df):
        results = []
        for category in df["category"].unique():
            cat_df = df[df["category"] == category]
            stim_subset = stimuli[stimuli["dataset"] == category]
            if stim_subset.empty:
                continue
            C_all = stim_subset["C"].dropna().values
            positive_words = set(C_all[: len(C_all) // 2].tolist())
            negative_words = set(C_all[len(C_all) // 2 :].tolist())

            A = cat_df["A"].iloc[0]
            B = cat_df["B"].iloc[0]

            pos_choices = cat_df[cat_df["word"].isin(positive_words)]
            neg_choices = cat_df[cat_df["word"].isin(negative_words)]

            pos_A_rate = (pos_choices["chosen"] == "A").mean() if len(pos_choices) > 0 else 0
            neg_A_rate = (neg_choices["chosen"] == "A").mean() if len(neg_choices) > 0 else 0
            bias_coherence = pos_A_rate - neg_A_rate

            results.append(
                {
                    "category": category,
                    "super_category": DATASET_CATEGORIES.get(category, "Other"),
                    "A": A,
                    "B": B,
                    "positive_A_rate": pos_A_rate,
                    "negative_A_rate": neg_A_rate,
                    "bias_coherence": bias_coherence,
                    "mean_confidence": cat_df["confidence"].mean(),
                    "n": len(cat_df),
                }
            )
        return pd.DataFrame(results)

    ds_results = compute_bias_coherence(df_ds)
    gpt_results = compute_bias_coherence(df_gpt)

    return ds_results, gpt_results


def plot_bias_coherence_comparison(ds_df, gpt_df, output_path):
    merged = ds_df.merge(gpt_df, on="category", suffixes=("_ds", "_gpt"))

    fig, axes = plt.subplots(1, 2, figsize=(12, 6))

    for ax, (name, df, suffix) in zip(
        axes, [("DeepSeek-V3", ds_df, "_ds"), ("GPT-4o", gpt_df, "_gpt")]
    ):
        df = df.sort_values("bias_coherence")
        colors = [CATEGORY_COLORS.get(cat, "steelblue") for cat in df["super_category"]]

        ax.barh(df["category"], df["bias_coherence"], color=colors)
        ax.axvline(x=0, color="black", linewidth=0.5)
        ax.set_xlabel("Bias Coherence")
        ax.set_title(f"{name}: Bias Coherence by Category", fontweight="bold")
        ax.set_xlim(-0.5, 1.0)

    handles = [
        plt.Rectangle((0, 0), 1, 1, color=color, label=cat)
        for cat, color in CATEGORY_COLORS.items()
    ]
    fig.legend(handles=handles, labels=list(CATEGORY_COLORS.keys()), loc="center right", bbox_to_anchor=(1.12, 0.5))

    plt.tight_layout()
    plt.savefig(output_path, bbox_inches="tight", dpi=150)
    plt.close()
    print(f"Saved: {output_path}")


def plot_model_correlation(ds_df, gpt_df, output_path):
    merged = ds_df.merge(gpt_df, on="category", suffixes=("_ds", "_gpt"))

    corr, pval = stats.pearsonr(merged["bias_coherence_ds"], merged["bias_coherence_gpt"])

    fig, ax = plt.subplots(figsize=(6, 5))
    ax.scatter(merged["bias_coherence_ds"], merged["bias_coherence_gpt"], c="steelblue", alpha=0.7, s=60)

    for _, row in merged.iterrows():
        ax.annotate(row["category"][:8], (row["bias_coherence_ds"], row["bias_coherence_gpt"]), fontsize=7)

    ax.axhline(y=0, color="gray", linewidth=0.5, linestyle="--")
    ax.axvline(x=0, color="gray", linewidth=0.5, linestyle="--")
    ax.set_xlabel("DeepSeek-V3 Bias Coherence")
    ax.set_ylabel("GPT-4o Bias Coherence")
    ax.set_title(f"Model Correlation (r={corr:.3f}, p={pval:.3f})", fontweight="bold")

    plt.tight_layout()
    plt.savefig(output_path, bbox_inches="tight", dpi=150)
    plt.close()
    print(f"Saved: {output_path}")


def plot_confidence_comparison(ds_df, gpt_df, output_path):
    fig, axes = plt.subplots(1, 2, figsize=(10, 5))

    for ax, (name, df) in zip(axes, [("DeepSeek-V3", ds_df), ("GPT-4o", gpt_df)]):
        df = df.sort_values("mean_confidence", ascending=True)
        colors = [CATEGORY_COLORS.get(cat, "steelblue") for cat in df["super_category"]]

        ax.barh(df["category"], df["mean_confidence"], color=colors)
        ax.set_xlabel("Mean Confidence")
        ax.set_title(f"{name}: Confidence by Category", fontweight="bold")
        ax.set_xlim(0, 1)

    handles = [
        plt.Rectangle((0, 0), 1, 1, color=color, label=cat)
        for cat, color in CATEGORY_COLORS.items()
    ]
    fig.legend(handles=handles, labels=list(CATEGORY_COLORS.keys()), loc="center right", bbox_to_anchor=(1.12, 0.5))

    plt.tight_layout()
    plt.savefig(output_path, bbox_inches="tight", dpi=150)
    plt.close()
    print(f"Saved: {output_path}")


def main():
    print("Loading data...")
    ds_df, gpt_df = load_and_process_data()

    print(f"DeepSeek-V3: {len(ds_df)} categories")
    print(f"GPT-4o: {len(gpt_df)} categories")

    print("\nGenerating figures...")
    plot_bias_coherence_comparison(
        ds_df, gpt_df, FIGURES_DIR / "bias_coherence_comparison.png"
    )
    plot_model_correlation(ds_df, gpt_df, FIGURES_DIR / "model_correlation.png")
    plot_confidence_comparison(
        ds_df, gpt_df, FIGURES_DIR / "confidence_comparison.png"
    )

    print("\n" + "=" * 60)
    print("SUMMARY STATISTICS")
    print("=" * 60)
    print(f"\nDeepSeek-V3:")
    print(f"  Mean Bias Coherence: {ds_df['bias_coherence'].mean():.4f}")
    print(f"  Mean Confidence: {ds_df['mean_confidence'].mean():.4f}")
    print(f"\nGPT-4o:")
    print(f"  Mean Bias Coherence: {gpt_df['bias_coherence'].mean():.4f}")
    print(f"  Mean Confidence: {gpt_df['mean_confidence'].mean():.4f}")

    merged = ds_df.merge(gpt_df, on="category", suffixes=("_ds", "_gpt"))
    corr, pval = stats.pearsonr(merged["bias_coherence_ds"], merged["bias_coherence_gpt"])
    print(f"\nModel Correlation: r={corr:.4f}, p={pval:.4f}")
    print("=" * 60)


if __name__ == "__main__":
    main()
