# Supplementary material for: Implicit bias in safety-aligned large language models: A multi-faceted evaluation of clinical decision-making and health equity
Source: PLoS One. 2026 May 19;21(5):e0348819. doi: 10.1371/journal.pone.0348819 (PMC13186359; doi:10.1371/journal.pone.0348819)
Supplement: S1 File — A replication package containing the analysis scripts and documentation used in this study. Full study materials are available via the public GitHub repository. Available on GitHub at: https://github.com/Luna-naa/LLM_MedBias_Replication. (ZIP) [file pone.0348819.s003.zip › LLM_MedBias_Replication-main/README_Data_Access.md]

# Data Access Notice

To comply with file size limitations in the submission system, the complete data files are not included in this ZIP package.

The full study materials, including datasets, aggregated outputs, prompt templates, and analysis code, are publicly available at the following GitHub repository:

https://github.com/Luna-naa/LLM_MedBias_Replication

Readers and editors may access and download the complete materials from the repository for reproducibility and verification purposes.
